# Supplementary material for: The Citrobacter rodentium type III secretion system effector EspO affects mucosal damage repair and antimicrobial responses
Source: PLoS Pathog. 2018 Oct 26;14(10):e1007406. doi: 10.1371/journal.ppat.1007406 (PMC6221368; doi:10.1371/journal.ppat.1007406)
Supplement: S1 Table — (XLSX) [file ppat.1007406.s003.xlsx]

## Sheet: Sheet1
Table S1: Abundances (Scaled) of C. rodentium proteins
Protein names	Uninfected	WT	ΔespO	ΔespO pespO
60 kDa chaperonin (GroEL protein) (Protein Cpn60)	1.68	61.0594	55.0216	34.4844
T3SS effector protein EspB	0.0914286	22.2986	16.3944	15.8758
T3SS translocator protein EspD	0.33	17.6557	13.9602	11.6304
Elongation factor Tu (EF-Tu)	6.23	55.951	47.3582	31.6101
Outer membrane porin protein	0.272143	6.51834	6.88585	4.56726
Outer membrane protein A	0.571429	17.9091	12.6791	11.809
Glyceraldehyde-3-phosphate dehydrogenase (EC 1.2.1.-)	1.49214	50.3289	45.9639	24.2594
DNA-binding protein	0.0271429	5.35201	4.52763	3.70126
Enolase (EC 4.2.1.11) (2-phospho-D-glycerate hydro-lyase) (2-phosphoglycerate dehydratase)	0.516429	44.1971	43.1466	27.418
Major outer membrane lipoprotein (Murein-lipoprotein)	0.0692857	9.04074	8.17942	6.73238
50S ribosomal protein L7/L12	1.45286	21.3442	17.8467	14.4372
Chaperone protein DnaK (HSP70) (Heat shock 70 kDa protein) (Heat shock protein 70)	0.522143	29.8555	22.8148	19.3979
T3SS translocator protein EspA	0.155	2.8989	2.09472	2.37673
Alkyl hydroperoxide reductase subunit C (EC 1.11.1.15)	0.282143	19.1119	16.5556	12.4161
30S ribosomal protein S5	0.126429	13.8611	14.1703	6.26521
10 kDa chaperonin (GroES protein) (Protein Cpn10)	0.126429	14.5865	11.3142	11.6075
Intimin	0.928571	36.5849	32.0112	16.6374
30S ribosomal protein S8	0.00928571	5.9732	5.7714	3.04407
Putative exported virulence protein	0.0614286	4.83232	4.75744	4.7184
50S ribosomal protein L9	0.0257143	11.6979	11.1357	6.31297
50S ribosomal protein L15	0.284286	8.53756	8.50577	4.13438
Elongation factor Ts (EF-Ts)	0.587143	27.1842	22.6815	17.9423
30S ribosomal protein S1	0.774286	35.9816	32.4366	19.5605
50S ribosomal protein L13	0.532857	13.3604	13.2769	6.42398
50S ribosomal protein L10	0.155	5.26594	4.89192	3.08066
Cysteine synthase (EC 2.5.1.47)	0.3	22.0931	19.1521	16.6673
Dipeptide ABC transporter, substrate-binding protein	0.345714	16.3267	14.8376	9.24044
Putative fimbrial subunit	0.0142857	3.73691	1.89466	1.94767
DNA-binding protein HU-beta	0.440714	0.927595	0.840619	0.673949
Transaldolase (EC 2.2.1.2)	0.110714	10.2447	8.1439	5.85749
Phosphocarrier protein HPr	0.194286	3.41129	3.4241	2.27664
Branched-chain amino-acid aminotransferase (EC 2.6.1.42)	0.330714	8.28204	7.44839	4.39731
2,3-bisphosphoglycerate-dependent phosphoglycerate mutase (BPG-dependent PGAM) (PGAM) (Phosphoglyceromutase) (dPGM) (EC 5.4.2.11)	0.687143	16.1984	9.90559	17.228
50S ribosomal protein L3	0.210714	9.25673	9.59927	4.42042
50S ribosomal protein L19	0.0257143	5.88118	5.5759	2.90283
50S ribosomal protein L1	1.52	15.2548	14.0559	8.15293
30S ribosomal protein S9	0.102857	9.34822	9.30206	3.85596
Arginine ABC transporter, substrate-binding protein	0.254286	3.61429	3.58591	2.12905
Cold shock-like protein CspC	0.1	7.72987	8.36582	4.60688
30S ribosomal protein S6	0.0671429	7.5561	6.06315	5.98501
Glutamine ABC transporter, substrate-binding protein	0.467857	4.90594	4.23467	3.05093
Thiol:disulfide interchange protein	0.225714	8.34971	6.30631	6.54211
50S ribosomal protein L6	0.212143	8.75842	8.2034	4.86092
Glycine dehydrogenase (decarboxylating) (EC 1.4.4.2) (Glycine cleavage system P-protein) (Glycine decarboxylase) (Glycine dehydrogenase (aminomethyl-transferring))	0.142143	1.0632	0.925015	0.49892
Rod shape-determining protein	0.0214286	1.90878	1.8136	1.02705
RegA	0.0771429	1.68088	1.78628	0.78801
DNA-binding protein HU-alpha	0.104286	8.25308	7.2544	5.20666
Chromosome partition protein MukB (Structural maintenance of chromosome-related protein)	0.0192857	0.0560292	0.0622344	0.0373428
Autonomous glycyl radical cofactor	0.0457143	9.8985	9.03066	6.18494
Cobyric acid synthase	0	0.143456	0.136005	0.261146
Adenylate kinase (EC 2.7.4.3)	0.0242857	6.39248	5.89526	3.74317
LEE-encoded regulator	0	0.320206	0.289921	0.233964
Osmotically-inducible protein Y	0.0135714	6.18514	5.33819	4.33278
30S ribosomal protein S10	0.0878571	11.2548	9.35216	6.49181
Translocated intimin receptor Tir	0.132857	9.27812	9.94657	6.6427
Elongation factor G (EF-G)	2.055	28.7717	25.9608	14.3236
ATP synthase subunit beta (EC 3.6.3.14) (ATP synthase F1 sector subunit beta) (F-ATPase subunit beta)	0.285	11.011	10.4514	5.77315
30S ribosomal protein S14	0.00642857	1.50656	1.46509	0.889369
30S ribosomal protein S2	0.0978571	10.6307	10.0036	5.7701
50S ribosomal protein L16	0	0.746786	0.778689	0.337101
Outer membrane protein assembly factor BamC	0.0292857	1.61104	1.54979	0.891401
Phosphoenolpyruvate-protein phosphotransferase (EC 2.7.3.9) (Phosphotransferase system, enzyme I)	0.325	12.2761	11.296	6.22939
Dihydroxy-acid dehydratase (DAD) (EC 4.2.1.9)	0.256429	9.27568	8.60383	4.61095
50S ribosomal protein L5	0.151429	12.3389	10.7623	7.12994
ATP synthase gamma chain (ATP synthase F1 sector gamma subunit) (F-ATPase gamma subunit)	0.00428571	2.87184	2.41803	1.701
Putative aldose 1-epimerase	0.147143	0.408716	0.393139	0.293662
IclR-family transcriptional regulator	0.00857143	0.748681	0.597753	0.382065
Oligopeptidase A (EC 3.4.24.70)	0.189286	1.77534	1.70795	1.03137
Putative exported protein	0.0214286	0.282041	0.214633	0.212625
Pyruvate kinase (EC 2.7.1.40)	0.208571	2.80877	2.93898	1.4076
Bifunctional protein HldE	0.0228571	0.101773	0.100182	0.0652864
Hypothetical prophage protein	0.106429	1.27785	1.09593	0.815445
DeoR-family transcriptional regulator	0.0135714	0.0492624	0.0415908	0.0337864
ATP-dependent Clp protease ATP-binding subunit ClpX	0.0264286	0.483421	0.44748	0.308904
Ribosome-recycling factor (RRF) (Ribosome-releasing factor)	0.258571	3.30464	3.04827	2.05233
Phosphoenolpyruvate synthase (PEP synthase) (EC 2.7.9.2) (Pyruvate, water dikinase)	0.0614286	0.133712	0.129022	0.148609
Glutamine synthetase (EC 6.3.1.2)	0.797143	12.0625	11.1302	6.20704
Putative oxidoreductase	0.0135714	0.50318	0.452338	0.291884
Elongation factor P-like protein	0.00785714	1.05995	1.04554	0.6394
Sec-independent protein translocase protein TatA	0.00214286	1.36392	1.08318	0.784453
Putative endoribonuclease	0.0285714	1.26323	1.19338	0.902324
T3SS effector protein EspH	0.00857143	0.0392475	0.0324833	0.0442017
Uncharacterized protein	0.00714286	6.47774	5.61597	4.6112
UPF0352 protein ROD_23191	0.0635714	0.437136	0.394353	0.296202
Phosphate acetyltransferase (EC 2.3.1.8) (Phosphotransacetylase)	0.322143	3.44702	3.46296	2.03379
3-oxoacyl-[acyl-carrier-protein] synthase I (EC 2.3.1.41)	0.0478571	2.00433	2.20036	0.946526
Putative catalase	0.0142857	0.228448	0.209775	0.160803
GTP cyclohydrolase 1 (EC 3.5.4.16) (GTP cyclohydrolase I)	0.340714	1.00798	0.785367	0.74838
ATP-dependent 6-phosphofructokinase (ATP-PFK) (Phosphofructokinase) (EC 2.7.1.11) (Phosphohexokinase)	0.508571	5.9732	5.75956	3.17007
Phosphoribosylaminoimidazole-succinocarboxamide synthase (EC 6.3.2.6) (SAICAR synthetase)	0.167143	1.76451	1.76412	0.958974
Catalase (EC 1.11.1.6)	0.0271429	0.135066	0.128112	0.0665566
Pyruvate dehydrogenase E1 component (EC 1.2.4.1)	0.809286	21.8768	18.9244	10.993
Uncharacterized protein	0.01	0.185952	0.185489	0.143529
Putative organic solvent tolerance protein	0.0264286	2.03681	1.67911	1.50921
S-adenosylmethionine synthase (AdoMet synthase) (EC 2.5.1.6) (MAT) (Methionine adenosyltransferase)	0.507143	2.4052	2.09684	1.01562
RecBCD enzyme subunit RecD (EC 3.1.11.5) (Exonuclease V subunit RecD) (Helicase/nuclease RecBCD subunit RecD)	0.0157143	0.116389	0.0938069	0.105932
Glucose-specific PTS system IIBC component (EC 2.7.1.69)	0.0235714	4.76167	5.39192	1.76477
3-hydroxydecanoyl-[acyl-carrier-protein] dehydratase (EC 4.2.1.59) (3-hydroxyacyl-[acyl-carrier-protein] dehydratase FabA) (Beta-hydroxydecanoyl thioester dehydrase) (Trans-2-decenoyl-[acyl-carrier-protein] isomerase)	0.227857	0.572202	0.542805	0.41636
Putative glutathione S-transferase	0.0657143	0.717553	0.79326	0.381811
RNA polymerase sigma factor RpoD (Sigma-70)	0.244286	4.60468	3.75956	2.58224
Nitrogen regulation protein NR(I) (Two-component system response regulator)	0.142143	0.223576	0.25592	0.230916
Sulfate-binding protein (Sulfate starvation-induced protein 2)	0.0285714	4.32887	3.61111	3.8486
Phosphoserine aminotransferase (EC 2.6.1.52) (Phosphohydroxythreonine aminotransferase)	0.0514286	6.15266	5.70674	3.02655
Arginine ABC transporter, substrate-binding protein	0.378571	2.11152	1.80601	1.64994
Protein RecA (Recombinase A)	0.182857	1.5921	1.56284	0.967865
Peroxiredoxin (Osmotically-inducible protein C) (EC 1.11.1.15)	0.0907143	0.770064	0.66606	0.599263
Cysteine desulfurase IscS (EC 2.8.1.7)	0.230714	1.28624	1.54523	0.588594
N-ethylmaleimide reductase (EC 1.-.-.-)	0.0128571	0.469076	0.42289	0.283501
UPF0325 protein ROD_01681	0.0107143	0.868318	0.68306	0.60409
Putative phage integrase	0.272857	0.137772	0.122344	0.172742
Asparagine synthetase B [glutamine-hydrolyzing] (EC 6.3.5.4)	0.237857	5.74421	5.71737	2.47758
Sulfite reductase [NADPH] hemoprotein beta-component (SiR-HP) (SiRHP) (EC 1.8.1.2)	0.0992857	1.91474	1.94809	1.11343
Iron ABC transporter, substrate-binding protein	0.0764286	0.773041	0.393746	1.00445
Sulfurtransferase	0.0121429	0.1689	0.177899	0.119395
RNA polymerase-binding transcription factor DksA	1.15786	1.36202	1.41955	1.27728
S-ribosylhomocysteine lyase (EC 4.4.1.21) (AI-2 synthesis protein) (Autoinducer-2 production protein LuxS)	0.0178571	0.124509	0.119611	0.123968
Alcohol dehydrogenase	0.0164286	0.0996075	0.102307	0.0934841
ATP synthase subunit alpha (EC 3.6.3.14) (ATP synthase F1 sector subunit alpha) (F-ATPase subunit alpha)	0.682857	16.3917	14.9211	9.72107
Alanine--tRNA ligase (EC 6.1.1.7) (Alanyl-tRNA synthetase)	0.730714	4.97226	5.09532	2.98768
ABC transporter, periplasmic binding component	0.0628571	0.230072	0.21099	0.211863
Chaperone protein skp	0.0392857	3.61267	3.05647	2.44176
Cold shock-like protein	0.268571	7.08919	6.63843	4.48063
UDP-N-acetylmuramoyl-tripeptide--D-alanyl-D-alanine ligase (EC 6.3.2.10)	0.0171429	0.121803	0.110808	0.105678
Pantothenate synthetase (PS) (EC 6.3.2.1) (Pantoate--beta-alanine ligase) (Pantoate-activating enzyme)	0.015	0.467722	0.404068	0.251492
Aconitate hydratase B (EC 4.2.1.3) (EC 4.2.1.99) (2-methylisocitrate dehydratase)	0.01	1.74259	1.50546	0.6803
Two-component response regulator	0.153571	1.20206	0.6949	0.999365
Cystine-binding periplasmic protein	0.0814286	6.29449	5.08227	4.75143
Acetolactate synthase isozyme II small subunit (EC 2.2.1.6)	0.0878571	1.0245	0.86612	0.629747
Penicillin-binding protein 6 (D-alanyl-D-alanine carboxypeptidase) (EC 3.4.16.4)	0.125714	1.1731	1.07225	0.620094
Nucleoid-associated protein ROD_23171	0.0157143	0.264989	0.259563	0.109234
Histidine--tRNA ligase (EC 6.1.1.21) (Histidyl-tRNA synthetase)	0.200714	0.468264	0.439587	0.297472
Protease Do (EC 3.4.21.-)	0.167143	8.44038	7.58865	4.84009
ATP-dependent zinc metalloprotease FtsH (EC 3.4.24.-)	0.295714	7.44214	6.99089	4.31119
Putative short chain dehydrogenase	0.0414286	0.131276	0.135398	0.114061
Peptidyl-prolyl cis-trans isomerase (EC 5.2.1.8)	0.0228571	0.283124	0.242259	0.213642
Transketolase (EC 2.2.1.1)	0.0721429	2.93382	2.90589	1.37864
Two-component response regulator	0.0171429	0.960346	0.793868	0.578433
Alkanesulfonate monooxygenase (EC 1.14.14.5) (FMNH2-dependent aliphatic sulfonate monooxygenase)	0.0114286	0.255786	0.286278	0.222533
Glycine--tRNA ligase beta subunit (EC 6.1.1.14) (Glycyl-tRNA synthetase beta subunit)	0.102143	1.73934	1.59624	1.03722
Dihydroorotate dehydrogenase (quinone) (EC 1.3.5.2) (DHOdehase) (Dihydroorotate oxidase)	0.0428571	0.596021	0.70765	0.38867
Peptidylprolyl isomerase (EC 5.2.1.8)	0.448571	2.11639	2.0258	1.43046
Cell division protein FtsZ	0.370714	5.39451	4.39405	3.46628
50S ribosomal protein L25	0.17	1.82	1.65604	1.10352
Xaa-Pro dipeptidase (X-Pro dipeptidase) (EC 3.4.13.9) (Imidodipeptidase) (Proline dipeptidase)	0.0585714	0.198944	0.167274	0.114823
Putative organic solvent tolerance protein	0.0492857	0.55515	0.544323	0.331259
Acriflavin resistance protein B	0.0535714	0.465016	0.474803	0.212625
Glutamate/aspartate ABC transporter, substrate-binding protein	0.162143	2.40682	2.02823	1.58135
Low specificity L-threonine aldolase (EC 4.1.2.5)	0.0807143	0.665855	0.630237	0.32567
Elongation factor 4 (EF-4) (EC 3.6.5.n1) (Ribosomal back-translocase LepA)	0.0278571	0.2815	0.296296	0.153182
Isocitrate dehydrogenase [NADP] (EC 1.1.1.42)	0.227857	11.0656	9.75197	5.5778
Universal stress protein	0.00714286	2.72513	1.84912	2.2299
6-phosphogluconate dehydrogenase, decarboxylating (EC 1.1.1.44)	0.195714	9.23779	8.66819	4.6018
2,3,4,5-tetrahydropyridine-2,6-dicarboxylate N-succinyltransferase (EC 2.3.1.117) (Tetrahydrodipicolinate N-succinyltransferase)	0.434286	5.10028	4.32635	2.95034
NADH dehydrogenase (EC 1.6.99.3)	0.0392857	0.928949	0.712811	0.624159
Aspartokinase (EC 2.7.2.4)	0.156429	0.7162	0.746509	0.356916
UDP-glucose 4-epimerase (EC 5.1.3.2)	0.00857143	0.707268	0.647237	0.333291
Methionine import ATP-binding protein MetN (EC 3.6.3.-)	0.116429	0.218433	0.172435	0.201194
Protein-export protein SecB	0.01	3.44458	3.04311	2.12676
T3SS chaperone CesF	0.02	0.609825	0.534305	0.424489
Acyl carrier protein (ACP)	0.117857	3.9031	3.10049	3.40607
Negative modulator of initiation of replication	0.110714	1.00798	0.939284	0.701384
Putative aliphatic sulfonates ABC transporter, substrate-binding protein	0.045	0.287454	0.258349	0.239553
Putative outer membrane protein	0.0264286	0.101502	0.0737705	0.0978026
ATP synthase subunit b (ATP synthase F(0) sector subunit b) (ATPase subunit I) (F-type ATPase subunit b)	0.181429	3.01529	2.94505	1.59583
Acetate kinase (EC 2.7.2.1) (Acetokinase)	0.19	2.94059	2.72495	1.80414
Trimethylamine-N-oxide reductase 2 (EC 1.7.2.3)	0.0607143	0.347002	0.360656	0.187984
Transcription termination factor Rho (EC 3.6.4.-) (ATP-dependent helicase Rho)	0.164286	5.60238	5.20613	3.31487
Succinyl-CoA ligase [ADP-forming] subunit beta (EC 6.2.1.5) (Succinyl-CoA synthetase subunit beta)	0.143571	4.34727	3.56345	2.17884
Thioredoxin-like protein	0.0228571	1.25727	0.942016	0.884796
Transcription termination/antitermination protein NusG	0.103571	1.06807	1.06315	0.670138
Methionine aminopeptidase (MAP) (MetAP) (EC 3.4.11.18) (Peptidase M)	0.162857	1.13764	1.04341	0.698082
Putative nitroreductase	0.0585714	0.174043	0.148452	0.130065
Phenylalanine--tRNA ligase beta subunit (EC 6.1.1.20) (Phenylalanyl-tRNA synthetase beta subunit)	0.0871429	2.61957	2.44353	1.2003
30S ribosomal protein S12	0.193571	6.91866	6.09107	3.2506
Glutamate synthase (NADPH) small subunit	0.259286	3.34687	3.29508	1.2473
UPF0265 protein ROD_21451	0.0764286	4.28475	3.80965	2.93687
Putative exported protein	0.0442857	1.20476	1.1694	0.689699
30S ribosomal protein S13	0.617143	5.86845	5.82878	2.5543
Dihydrolipoyllysine-residue succinyltransferase component of 2-oxoglutarate dehydrogenase complex (EC 2.3.1.61) (2-oxoglutarate dehydrogenase complex component E2)	0.0292857	3.98782	3.55313	1.72183
Phospho-2-dehydro-3-deoxyheptonate aldolase (EC 2.5.1.54) (3-deoxy-D-arabino-heptulosonate 7-phosphate synthase) (DAHP synthase) (Phospho-2-keto-3-deoxyheptonate aldolase)	0.167143	3.25809	3.12781	1.65426
D-3-phosphoglycerate dehydrogenase	0.0771429	7.35472	6.32848	2.6554
1-(5-phosphoribosyl)-5-[(5-phosphoribosylamino)methylideneamino] imidazole-4-carboxamide isomerase (EC 5.3.1.16) (Phosphoribosylformimino-5-aminoimidazole carboxamide ribotide isomerase)	0.01	0.367573	0.291135	0.239045
Haemolysin expression regulatory protein	0.273571	0.545135	0.473285	0.498412
DNA-binding protein H-NS	0.0935714	3.70686	3.37614	2.18494
Uncharacterized protein	0.0485714	0.0392475	0.0440194	0.0401372
50S ribosomal protein L29	0.02	6.30613	4.88646	5.14899
NH(3)-dependent NAD(+) synthetase (EC 6.3.1.5)	0.0514286	0.926783	0.816636	0.609933
Polyribonucleotide nucleotidyltransferase (EC 2.7.7.8) (Polynucleotide phosphorylase)	0.0907143	4.76573	4.52398	2.70392
Superoxide dismutase (EC 1.15.1.1)	0.0278571	4.80309	2.69824	4.40188
2,3-bisphosphoglycerate-independent phosphoglycerate mutase (BPG-independent PGAM) (Phosphoglyceromutase) (iPGM) (EC 5.4.2.12)	0.110714	2.72351	3.15604	1.26737
Orotate phosphoribosyltransferase (OPRT) (OPRTase) (EC 2.4.2.10)	0.282857	0.638517	0.651184	0.506541
Probable transcriptional regulatory protein ROD_19051	0.0464286	3.61619	3.36885	2.20805
UTP--glucose-1-phosphate uridylyltransferase (EC 2.7.7.9) (UDP-glucose pyrophosphorylase)	0.0485714	5.03749	4.87553	2.51594
ATP phosphoribosyltransferase (ATP-PRT) (ATP-PRTase) (EC 2.4.2.17)	0.163571	1.00663	0.929569	0.492315
Phosphoglucomutase (EC 5.4.2.2)	0.161429	3.80051	3.39101	2.14658
DNA-directed RNA polymerase subunit beta (RNAP subunit beta) (EC 2.7.7.6) (RNA polymerase subunit beta) (Transcriptase subunit beta)	0.896429	13.728	13.1536	7.47796
Ribosome-binding ATPase YchF	0.0914286	1.80051	1.58075	0.957958
Transcriptional regulator SlyA	0.0628571	2.63879	2.35458	1.51353
Phospho-2-dehydro-3-deoxyheptonate aldolase (EC 2.5.1.54) (3-deoxy-D-arabino-heptulosonate 7-phosphate synthase) (DAHP synthase) (Phospho-2-keto-3-deoxyheptonate aldolase)	0.09	0.237109	0.23558	0.1669
Inorganic pyrophosphatase (EC 3.6.1.1) (Pyrophosphate phospho-hydrolase)	0.605714	15.453	13.8115	9.90143
ATP-dependent protease subunit HslV (EC 3.4.25.2)	0.0792857	3.71363	3.02398	2.1824
Peptidyl-prolyl cis-trans isomerase (EC 5.2.1.8)	0.157143	2.21708	1.91014	1.44519
Glutaredoxin	0.0171429	2.14698	1.89951	1.54096
NAD(P)H dehydrogenase (quinone) (EC 1.6.5.2) (NAD(P)H:quinone oxidoreductase)	0.111429	0.0186764	0.0103218	0.0320081
L-threonine dehydratase (EC 4.3.1.19) (Threonine deaminase)	0.0928571	1.75531	1.82757	0.794106
S-(hydroxymethyl)glutathione dehydrogenase (EC 1.1.1.284)	0.0264286	2.80281	2.71281	1.56967
Histidinol-phosphate aminotransferase (EC 2.6.1.9) (Imidazole acetol-phosphate transaminase)	0.0214286	0.395453	0.320583	0.221263
Glutamate synthase [NADPH] large subunit (EC 1.4.1.13)	0.125	2.70131	2.53218	1.09971
Putative peroxiredoxin (Bacterioferritin comigratory protein) (EC 1.11.1.15)	0.135714	7.31601	6.19885	5.12511
Uncharacterized protein	0.2	0.446069	0.318761	0.360218
3-oxoacyl-[acyl-carrier-protein] synthase 3 (EC 2.3.1.180) (3-oxoacyl-[acyl-carrier-protein] synthase III) (Beta-ketoacyl-ACP synthase III)	0.0521429	0.10448	0.0783242	0.0678267
Thioredoxin	0.0257143	10.7276	8.95902	6.87413
Cytochrome o ubiquinol oxidase subunit 1 (EC 1.10.3.-)	0.01	0.130464	0.161506	0.0721453
Ribulose-phosphate 3-epimerase (EC 5.1.3.1)	0.0507143	0.765192	0.607165	0.449892
Modulator of drug activity B	0.418571	1.13222	1.034	0.69732
Putative membrane protein	0.124286	2.8989	2.37371	1.81252
ISCro4 transposase	0.07	1.32007	1.15058	0.703671
Phosphoenolpyruvate carboxylase (PEPC) (PEPCase) (EC 4.1.1.31)	0.445	5.28326	5.35519	2.52864
Putative periplasmic solute-binding protein of ABC transporter	0.0307143	0.531872	0.550698	0.230408
Dihydrolipoyl dehydrogenase (EC 1.8.1.4)	0.595714	14.7365	11.7693	9.37101
2-isopropylmalate synthase (EC 2.3.3.13) (Alpha-IPM synthase) (Alpha-isopropylmalate synthase)	0.469286	2.15131	2.08925	1.14086
Mg(2+) transport ATPase, P-type (EC 3.6.1.-)	0.112857	2.76357	2.44293	1.05322
Alpha-1,4 glucan phosphorylase (EC 2.4.1.1)	0.0935714	0.0530518	0.0306618	0.0675727
Aminopeptidase N	0.0578571	0.594938	0.564359	0.346755
Transaldolase (EC 2.2.1.2)	0.0921429	0.351604	0.275956	0.24819
Histidine ABC transporter, substrate-binding periplasmic protein	0.0185714	2.35269	1.87158	1.78331
CRISPR-associated protein	0.0128571	1.05129	1.1606	0.475295
Malate dehydrogenase (EC 1.1.1.37)	0.335714	5.91257	4.43443	3.75283
Sulfate/thiosulfate import ATP-binding protein CysA (EC 3.6.3.25) (Sulfate-transporting ATPase)	0.00857143	0.0376235	0.0494839	0.0292138
Glutamate--tRNA ligase (EC 6.1.1.17) (Glutamyl-tRNA synthetase)	0.0792857	0.889701	0.81269	0.574876
Putative exported protein	0.0271429	0.591961	0.22708	0.616283
tRNA-modifying protein YgfZ	0.0442857	0.141291	0.13388	0.0868792
Putative aminotransferase	0.0114286	0.116389	0.113843	0.0602058
Succinyl-diaminopimelate desuccinylase (SDAP desuccinylase) (EC 3.5.1.18) (N-succinyl-LL-2,6-diaminoheptanedioate amidohydrolase)	0.01	0.440926	0.374317	0.287311
4-hydroxy-tetrahydrodipicolinate reductase (HTPA reductase) (EC 1.17.1.8)	0.01	0.247124	0.258045	0.135145
UPF0434 protein ROD_09851	0.0478571	0.306672	0.278689	0.191287
ATP-dependent protease ATPase subunit HslU (Unfoldase HslU)	0.0292857	3.05183	2.76169	1.66569
Glucose-6-phosphate isomerase (GPI) (EC 5.3.1.9) (Phosphoglucose isomerase) (Phosphohexose isomerase)	0.357857	4.91623	4.24135	2.77099
Putative periplasmic solute-binding protein	0.299286	5.98268	5.1691	5.15407
Transcription termination/antitermination protein NusA	0.0421429	5.45947	4.74894	3.30293
Uncharacterized protein	0.188571	0.223846	0.208865	0.224311
Protein HflC	0.0192857	0.231696	0.19156	0.130319
Probable peroxidase	0.609286	15.5331	15.092	9.2158
Chaperone protein DnaJ	0.0471429	1.02098	1.03643	0.590372
Integration host factor subunit alpha (IHF-alpha)	0.0821429	2.10583	1.70978	1.50845
Succinate dehydrogenase flavoprotein subunit (EC 1.3.5.1)	0.215	1.06537	1.14876	0.466658
Adenylosuccinate synthetase (AMPSase) (AdSS) (EC 6.3.4.4) (IMP--aspartate ligase)	0.00642857	3.03776	2.6269	1.60752
4-hydroxy-3-methylbut-2-en-1-yl diphosphate synthase (flavodoxin) (EC 1.17.7.3) (1-hydroxy-2-methyl-2-(E)-butenyl 4-diphosphate synthase)	0.470714	0.714576	0.667881	0.606122
N-acetyl-gamma-glutamyl-phosphate reductase (AGPR) (EC 1.2.1.38) (N-acetyl-glutamate semialdehyde dehydrogenase)	0.035	2.05576	1.90589	0.792074
Glucose-6-phosphate 1-dehydrogenase (G6PD) (EC 1.1.1.49)	0.0378571	3.69793	3.1014	2.07697
Putative membrane protein	0.0942857	1.17932	1.13084	0.746856
Putative preprotein translocase subunit	0.0285714	2.99418	3.06891	1.31767
Universal stress protein E	0.0707143	0.674787	0.58986	0.436682
4-hydroxy-tetrahydrodipicolinate synthase (HTPA synthase) (EC 4.3.3.7)	0.0185714	1.69793	1.29933	1.11597
Uncharacterized protein	0.0214286	0.930572	0.687007	0.862441
Putative short chain dehydrogenase	0.0235714	1.29436	1.14056	0.738473
Putative racemase	0.114286	0.0671268	0.0537341	0.0751937
Chaperone protein HtpG (Heat shock protein HtpG) (High temperature protein G)	0.283571	12.0579	11.49	6.05589
Cyclic AMP receptor protein (Catabolite gene activator)	0.0592857	2.59954	2.06436	1.35018
Lysine--tRNA ligase (EC 6.1.1.6) (Lysyl-tRNA synthetase)	0.0278571	1.08486	1.102	0.567509
DNA-directed RNA polymerase subunit omega (RNAP omega subunit) (EC 2.7.7.6) (RNA polymerase omega subunit) (Transcriptase subunit omega)	0.112857	1.56909	1.26108	1.22317
Lon protease (EC 3.4.21.53) (ATP-dependent protease La)	0.180714	4.10367	3.59229	2.28426
Carbamoyl-phosphate synthase small chain (EC 6.3.5.5) (Carbamoyl-phosphate synthetase glutamine chain)	0.395	1.88117	1.83971	1.11241
30S ribosomal protein S18	0.269286	6.52105	5.068	4.51442
DNA gyrase subunit B (EC 5.99.1.3)	0.0128571	1.19691	1.13145	0.601804
Phosphopentomutase (EC 5.4.2.7) (Phosphodeoxyribomutase)	0.0171429	1.24185	0.923497	1.01105
Acetolactate synthase (EC 2.2.1.6)	0.0192857	0.641223	0.64572	0.318049
Translation initiation factor IF-3	0.0178571	6.27744	5.45325	3.94081
Uridine phosphorylase (EC 2.4.2.3)	0.0135714	0.0633374	0.0500911	0.0650324
HflK protein	0.0207143	1.85979	1.68579	0.896228
Uncharacterized protein	0.0621429	0.538097	0.431998	0.373682
ABC transport ATP-binding protein (Component of SufBCD complex)	0.0214286	0.735959	0.336369	0.597993
Glucosamine-6-phosphate deaminase (EC 3.5.99.6)	0.0135714	1.18934	1.05404	0.82332
Ribonucleoside-diphosphate reductase (EC 1.17.4.1)	0.28	1.54879	1.29114	1.05144
UPF0312 protein ROD_11151	0.0228571	0.908107	0.731633	0.66582
Cysteine desulfurase (EC 2.8.1.7) (Selenocysteine beta-lyase) (Selenocysteine lyase) (Selenocysteine reductase)	0.01	0.0292326	0.0251973	0.0187984
Aldehyde-alcohol dehydrogenase	1.16643	25.6801	28.589	14.7009
KHG/KDPG aldolase [includes: 4-hydroxy-2-oxoglutarate aldolase 2 dehydro-3-deoxy-phosphogluconate aldolase] (EC 4.1.2.14) (EC 4.1.3.16)	0.0578571	1.39992	1.22526	1.05322
Superoxide dismutase (EC 1.15.1.1)	0.0221429	1.04128	1.25713	0.35463
Ribonuclease E (RNase E) (EC 3.1.26.12)	0.56	2.05522	1.91287	1.26483
Site-determining protein	0.152143	1.12356	0.917122	0.717388
Aromatic-amino-acid aminotransferase (EC 2.6.1.57)	0.0485714	0.119096	0.100182	0.101867
Glycine--tRNA ligase alpha subunit (EC 6.1.1.14) (Glycyl-tRNA synthetase alpha subunit)	0.045	0.351062	0.339101	0.159025
Ecotin	0.0142857	0.153471	0.0986642	0.123206
Non-LEE encoded effector A	0.424286	1.56151	2.11445	1.22393
Putative lipopolysaccharide core biosynthesis GTP-binding protein	0.336429	1.8422	1.7286	1.23511
Glutamate-1-semialdehyde 2,1-aminomutase (GSA) (EC 5.4.3.8) (Glutamate-1-semialdehyde aminotransferase)	0.0121429	0.103397	0.109897	0.0741776
Ribosomal silencing factor RsfS	0.0107143	0.0868859	0.0689132	0.077226
Argininosuccinate lyase (ASAL) (EC 4.3.2.1) (Arginosuccinase)	0.142857	3.75288	3.74833	1.54045
Aminoacyl-histidine dipeptidase (EC 3.4.13.3)	0.0164286	4.84721	3.93169	3.09666
Uncharacterized protein	0.0142857	0.834484	0.331815	0.858885
Putative uncharacterized protein	0.220714	3.96021	3.39101	2.6864
Phenylalanine--tRNA ligase alpha subunit (EC 6.1.1.20) (Phenylalanyl-tRNA synthetase alpha subunit)	0.0135714	0.335093	0.302368	0.1669
Inosine-5'-monophosphate dehydrogenase (EC 1.1.1.205)	0.171429	0.878062	0.972071	0.506033
Probable Fe(2+)-trafficking protein	0.0957143	4.32643	3.5589	3.14264
Aerobic respiration control protein	0.172857	1.55474	1.36764	0.880223
Outer membrane protein assembly factor BamB	0.0135714	1.10191	0.91105	0.821796
50S ribosomal protein L34	0.065	1.93612	1.41378	1.43706
Putative membrane protein	0.0792857	0.445256	0.489982	0.246412
Tryptophan synthase alpha chain (EC 4.2.1.20)	0.015	0.513737	0.486035	0.328718
CTP synthase (EC 6.3.4.2) (CTP synthetase) (UTP--ammonia ligase)	0.015	0.748951	0.84578	0.408231
Putative adhesin autotransporter	0.289286	4.3627	3.53339	2.98057
Glutamine--tRNA ligase (EC 6.1.1.18) (Glutaminyl-tRNA synthetase)	0.0457143	0.181351	0.196418	0.0983107
Probable thiol peroxidase (EC 1.11.1.-)	0.0278571	2.13182	1.72404	1.37279
Diguanylate cyclase YddV (EC 2.7.7.65)	0.0778571	4.31831	3.97602	2.14632
2-hydroxy-3-oxopropionate reductase (EC 1.1.1.60)	0.0221429	0.0757883	0.0722526	0.0457259
Fumarate reductase flavoprotein subunit (EC 1.3.5.4)	0.112857	1.03153	1.17152	0.51086
Putrescine-binding periplasmic protein	0.185	1.1287	0.80844	0.880732
Sulfite reductase [NADPH] flavoprotein alpha-component (SiR-FP) (EC 1.8.1.2)	0.0771429	0.263094	0.293868	0.176553
Phosphoribosylformylglycinamidine synthase (FGAM synthase) (FGAMS) (EC 6.3.5.3) (Formylglycinamide ribonucleotide amidotransferase)	0.055	0.552443	0.526715	0.295948
Glutathione S-transferase (EC 2.5.1.18)	0.121429	0.332657	0.281117	0.215166
ADP-L-glycero-D-manno-heptose-6-epimerase (EC 5.1.3.20) (ADP-L-glycero-beta-D-manno-heptose-6-epimerase)	0.00714286	2.5695	2.13661	1.53436
50S ribosomal protein L22	0.987857	6.21329	5.73801	3.66417
DNA polymerase III subunit beta (EC 2.7.7.7)	0.0128571	2.53864	2.54948	1.28363
Bifunctional aspartokinase I/homoserine dehydrogenase I (EC 1.1.1.3) (EC 2.7.2.4)	2.115	4.26661	3.91621	2.69122
Histidinol dehydrogenase (HDH) (EC 1.1.1.23)	0.045	0.13263	0.118701	0.0909437
Argininosuccinate synthase (EC 6.3.4.5) (Citrulline--aspartate ligase)	0.146429	6.75815	7.14663	3.03595
Outer membrane protein assembly factor BamA	0.476429	3.25998	3.02429	2.02083
Cold shock protein	0.198571	8.26418	5.55556	4.90715
Acetyl-coenzyme A carboxylase carboxyl transferase subunit alpha (ACCase subunit alpha) (Acetyl-CoA carboxylase carboxyltransferase subunit alpha) (EC 6.4.1.2)	0.0471429	1.80566	1.63236	1.07507
Alkyl hydroperoxide reductase subunit F (EC 1.8.1.-)	0.0807143	2.34673	2.42198	1.1937
Inositol-1-monophosphatase (EC 3.1.3.25)	0.115	0.803627	0.688221	0.622126
UDP-N-acetylmuramyl-tripeptide synthetase (EC 6.3.2.-)	0.01	0.181621	0.182149	0.0978026
50S ribosomal protein L27	0.0507143	1.69549	1.56345	1.23511
Uroporphyrinogen decarboxylase (UPD) (URO-D) (EC 4.1.1.37)	0.118571	0.353498	0.258652	0.228121
Fructose-bisphosphate aldolase class 2 (EC 4.1.2.13)	0.0657143	11.8649	11.0853	6.3653
Serine--tRNA ligase (EC 6.1.1.11) (Seryl-tRNA synthetase) (Seryl-tRNA(Ser/Sec) synthetase)	0.0671429	4.08662	4.00941	2.11
Methionine synthase (5-methyltetrahydrofolate-homocysteine methyltransferase) (EC 2.1.1.13)	0.0214286	0.465828	0.42623	0.233456
Translation initiation factor IF-2	0.309286	4.9192	5.26685	2.36149
Transcriptional regulatory protein RcsB	0.0992857	4.62958	3.5674	2.68284
Glutaredoxin 2	0.0492857	0.176749	0.121736	0.131335
Threonine--tRNA ligase (EC 6.1.1.3) (Threonyl-tRNA synthetase)	0.262143	6.65692	5.86187	3.63775
Peptidyl-prolyl cis-trans isomerase (EC 5.2.1.8)	0.0435714	1.2275	0.945659	0.980058
3-isopropylmalate dehydrogenase (EC 1.1.1.85) (3-IPM-DH) (Beta-IPM dehydrogenase)	0.178571	2.65151	2.47146	1.7292
Phosphoribosylglycinamide formyltransferase 2 (GART 2) (EC 2.1.2.-) (5'-phosphoribosylglycinamide transformylase 2) (Formate-dependent GAR transformylase) (GAR transformylase 2)	0.0178571	0.0479091	0.0601093	0.0340404
DNA-directed RNA polymerase subunit beta' (RNAP subunit beta') (EC 2.7.7.6) (RNA polymerase subunit beta') (Transcriptase subunit beta')	0.739286	10.7414	10.1888	5.85444
30S ribosomal protein S20	0.0192857	5.30112	4.41621	3.47847
Mannose-6-phosphate isomerase (EC 5.3.1.8)	0.152143	0.303153	0.352155	0.226343
Phosphoglycerate kinase (EC 2.7.2.3)	0.085	15.8958	14.1135	9.40302
NADH-quinone oxidoreductase subunit C/D (EC 1.6.5.11) (NADH dehydrogenase I subunit C/D) (NDH-1 subunit C/D)	0.0364286	1.2681	1.49423	0.60282
Isoleucine--tRNA ligase (EC 6.1.1.5) (Isoleucyl-tRNA synthetase)	0.324286	6.64718	6.2629	3.21885
Serine hydroxymethyltransferase (SHMT) (Serine methylase) (EC 2.1.2.1)	0.465	16.4818	12.0367	8.02591
Stringent starvation protein A	0.01	2.35972	2.119	1.38041
Chaperone protein ClpB	0.369286	7.0632	5.68367	3.95072
High-affinity zinc uptake system protein	0.0285714	3.88145	1.74833	2.81443
Uncharacterized protein	0.0592857	3.91257	3.15118	2.97574
Component of SufB-SufC-SufD cysteine desulfurase activator complex	0.0492857	0.0216538	0.0176078	0.0205767
Probable cytosol aminopeptidase (Leucine aminopeptidase) (Leucyl aminopeptidase)	0.0207143	0.213561	0.22374	0.103899
Valine--tRNA ligase (EC 6.1.1.9) (Valyl-tRNA synthetase)	0.0314286	0.91758	0.885246	0.479614
Lipoprotein	0.157143	8.48153	7.71069	4.93179
Aspartate ammonia-lyase (Aspartase) (EC 4.3.1.1)	0.0235714	0.210313	0.248634	0.116855
Leucine-responsive regulatory protein	0.192143	3.94614	3.71949	1.81151
Single-stranded DNA-binding protein (SSB)	0.0807143	0.914873	0.765027	0.589864
ABC transporter, substrate-binding protein	0.0171429	0.507782	0.421979	0.370126
Protease HtpX (EC 3.4.24.-) (Heat shock protein HtpX)	0.0121429	0.407362	0.454463	0.181379
Hypoxanthine phosphoribosyltransferase (EC 2.4.2.8)	0.0914286	1.23833	1.10231	0.779372
Putative peroxidase	0.0171429	0.431452	0.395568	0.236759
Uncharacterized protein	0.383571	0.210042	0.272313	0.316525
Periplasmic beta-glucosidase (EC 3.2.1.21)	0.0357143	0.222222	0.193685	0.159025
Protein translocase subunit SecA	0.0985714	1.55583	1.43868	0.870824
Glutathione reductase (EC 1.8.1.7)	0.0564286	0.66802	0.543109	0.411787
Uncharacterized protein	0.03	0.419001	0.383424	0.317033
Mannose-specific PTS system EIIAB component (EC 2.7.1.69)	0.03	2.89782	2.98087	1.10936
Iron-sulfur cluster repair protein YtfE	0.01	0.442279	0.291743	0.49384
D-galactose ABC transporter, substrate-binding protein	0.0271429	0.296387	0.261384	0.142512
Shikimate kinase 1 (SK 1) (EC 2.7.1.71)	0.0121429	0.436866	0.373103	0.298234
Pyruvate kinase (EC 2.7.1.40)	0.122857	9.2091	9.22404	4.53347
Small heat shock protein IbpA (16 kDa heat shock protein A)	0.0614286	0.18514	0.127505	0.151658
50S ribosomal protein L28	0.0778571	2.8537	2.56041	1.58567
Signal recognition particle protein (Fifty-four homolog)	0.00928571	0.128299	0.120826	0.0980566
Spheroplast protein Y	0.251429	7.41481	5.88676	6.33354
Leucine--tRNA ligase (EC 6.1.1.4) (Leucyl-tRNA synthetase)	0.117857	1.66328	1.53461	0.983361
Methionine--tRNA ligase (EC 6.1.1.10) (Methionyl-tRNA synthetase)	0.0292857	1.74692	1.66606	0.892925
LPS-assembly protein LptD	0.204286	1.32575	1.24074	0.819256
Outer membrane protein assembly factor BamD	0.0492857	1.12383	1.01396	0.690715
D-alanine--D-alanine ligase (EC 6.3.2.4) (D-Ala-D-Ala ligase) (D-alanylalanine synthetase)	0.0121429	0.725132	0.672738	0.411025
Fe/S biogenesis protein NfuA	0.105714	1.30329	1.03947	1.04712
Lysine-arginine-ornithine-binding periplasmic protein	0.222857	2.79388	2.09927	2.34548
PhoH-like protein	0.0185714	0.343213	0.340923	0.179855
Phosphoribosylamine--glycine ligase (EC 6.3.4.13) (GARS) (Glycinamide ribonucleotide synthetase) (Phosphoribosylglycinamide synthetase)	0.0235714	0.605224	0.63388	0.286295
Asparagine--tRNA ligase (EC 6.1.1.22) (Asparaginyl-tRNA synthetase)	0.0107143	3.37637	3.16485	1.77137
Cytochrome d ubiquinol oxidase subunit 1 (EC 1.10.3.-)	0.336429	2.77818	2.98664	1.39769
Cell division protein ftsA	0.0278571	0.123697	0.106861	0.0757018
DNA-binding protein	0.0357143	3.40533	2.97693	2.3277
Ferrienterobactin TonB-dependent receptor (Enterobactin outer-membrane receptor)	0.115714	5.44837	2.01396	5.47364
Tryptophan synthase beta chain (EC 4.2.1.20)	0.136429	0.761402	0.750759	0.482662
Putative monooxygenase	0.0535714	1.03559	0.818761	0.748635
Glucose-specific PTS system EIIA component	0.0635714	5.4435	4.38859	4.24895
Flavodoxin	0.0307143	1.73691	1.73497	0.952369
Fructose-1,6-bisphosphatase class 1 (FBPase class 1) (EC 3.1.3.11) (D-fructose-1,6-bisphosphate 1-phosphohydrolase class 1)	0.131429	1.35309	1.25804	0.71307
Chaperone SurA (Peptidyl-prolyl cis-trans isomerase SurA) (Rotamase SurA)	0.200714	1.8246	1.80935	1.08447
Anthranilate phosphoribosyltransferase (EC 2.4.2.18)	0.01	0.231966	0.206132	0.113807
50S ribosomal protein L31	0.035	8.69644	7.06618	5.3893
Putative isochorismatase	0.0121429	0.0868859	0.0789314	0.0640163
50S ribosomal protein L17	0.427857	5.02504	4.66818	2.82865
Nucleoside diphosphate kinase (NDK) (NDP kinase) (EC 2.7.4.6) (Nucleoside-2-P kinase)	0.130714	0.298823	0.318458	0.201194
Pectinesterase (EC 3.1.1.11)	0.119286	0.434971	0.34153	0.325416
Arsenate reductase (EC 1.20.4.1)	0.0464286	0.393558	0.337583	0.244125
30S ribosomal protein S7	0.286429	9.35553	8.15149	5.72463
Putative fimbrial chaperone protein	0.349286	0.733523	0.678203	0.460053
Possible exported protein	0.0992857	6.94086	3.08804	5.9309
Putative plasmid partitioning protein	0.0192857	0.149682	0.122647	0.0807824
Putative glutathione S-transferase	0.0571429	1.03965	0.960534	0.565731
50S ribosomal protein L24	0.319286	1.67573	1.53461	0.864982
Dihydroorotase (DHOase) (EC 3.5.2.3)	0.0521429	0.188659	0.215847	0.132859
Putative regulatory protein kinase	0.0742857	0.115036	0.106861	0.11025
Putative exported protein	0.1	0.465016	0.385246	0.275372
Proline--tRNA ligase (EC 6.1.1.15) (Prolyl-tRNA synthetase)	0.166429	3.98538	3.97055	1.8204
30S ribosomal protein S16	0.0228571	2.38436	2.14633	1.68068
Acetylornithine deacetylase (AO) (Acetylornithinase) (EC 3.5.1.16) (N-acetylornithinase)	0.0185714	0.516714	0.471463	0.29671
50S ribosomal protein L18	0.0928571	0.698335	0.620219	0.483424
30S ribosomal protein S21	0.0678571	3.09704	2.40164	2.09628
Aspartate aminotransferase (EC 2.6.1.1)	0.0214286	1.53255	1.33789	0.870316
Glucans biosynthesis protein G	0.146429	0.534578	0.521251	0.350311
Nucleoid-associated protein ROD_05291	0.18	2.04439	1.83212	1.47847
2-dehydro-3-deoxyphosphooctonate aldolase (EC 2.5.1.55) (3-deoxy-D-manno-octulosonic acid 8-phosphate synthase) (KDO-8-phosphate synthase) (Phospho-2-dehydro-3-deoxyoctonate aldolase)	0.578571	4.91758	4.22344	2.74
Peptidase B (EC 3.4.11.23) (Aminopeptidase B)	0.0757143	0.20111	0.182757	0.181633
Acetyltransferase component of pyruvate dehydrogenase complex (EC 2.3.1.12)	0.749286	13.4865	11.2723	8.26165
Carbonic anhydrase (EC 4.2.1.1) (Carbonate dehydratase)	0.005	1.03776	0.841834	0.657437
DNA topoisomerase 4 subunit A (EC 5.99.1.3) (Topoisomerase IV subunit A)	0.0157143	0.151577	0.15847	0.0901816
Exoribonuclease 2 (EC 3.1.13.1) (Exoribonuclease II)	0.0707143	0.360536	0.340012	0.187984
RNA chaperone ProQ	0.0185714	0.569225	0.547055	0.278928
Putative peptidase	0.122857	0.414941	0.355798	0.339642
30S ribosomal protein S3	0.277143	9.96292	10.2398	4.40848
50S ribosomal protein L14	0.0428571	4.07281	3.84548	2.32415
30S ribosomal protein S4	1.03786	18.1908	16.6897	8.28629
Acetylornithine/succinyldiaminopimelate aminotransferase (ACOAT) (DapATase) (Succinyldiaminopimelate transferase) (EC 2.6.1.11) (EC 2.6.1.17)	0.314286	1.4822	1.58015	0.609425
ATP-dependent RNA helicase SrmB (EC 3.6.4.13)	0.0407143	0.105021	0.0846995	0.0574114
30S ribosomal protein S15	0.0128571	0.538368	0.455981	0.326686
CDP-diacylglycerol--serine O-phosphatidyltransferase (EC 2.7.8.8)	0.0185714	0.0636081	0.0604129	0.0332783
DamX protein	0.0471429	0.243605	0.235276	0.117109
DNA gyrase subunit A (EC 5.99.1.3)	0.125	1.69441	1.62265	0.91274
Cytochrome o ubiquinol oxidase subunit 2 (EC 1.10.3.-)	0.0164286	0.324266	0.339405	0.150387
30S ribosomal protein S11	0.02	1.84869	1.70219	1.05449
Flavohemoprotein (Flavohemoglobin) (Hemoglobin-like protein) (Nitric oxide dioxygenase)	0.05	3.76533	3.0255	2.6488
tRNA (cytidine/uridine-2'-O-)-methyltransferase TrmJ (EC 2.1.1.200) (tRNA (cytidine(32)/uridine(32)-2'-O)-methyltransferase) (tRNA Cm32/Um32 methyltransferase)	0.0171429	0.106916	0.092289	0.0779881
Uracil phosphoribosyltransferase (EC 2.4.2.9) (UMP pyrophosphorylase) (UPRTase)	0.116429	1.06645	1.05222	0.6173
50S ribosomal protein L20	0.117857	5.10678	4.4578	2.77607
Two-component response regulator	0.0314286	0.690215	0.588039	0.380795
T3SS chaperone CesT	0.0978571	8.90378	7.59654	4.95567
Aldose 1-epimerase (EC 5.1.3.3) (Galactose mutarotase)	0.137143	0.966572	0.82969	0.581989
1,4-dihydroxy-2-naphthoyl-CoA synthase (DHNA-CoA synthase) (EC 4.1.3.36)	0.0478571	0.99797	0.87037	0.492315
Peptidyl-prolyl cis-trans isomerase (EC 5.2.1.8)	0.257143	8.58492	7.54402	6.23193
50S ribosomal protein L11	0.78	4.22303	4.32149	1.99517
Ribose-5-phosphate isomerase A (EC 5.3.1.6) (Phosphoriboisomerase A)	0.111429	0.436054	0.39405	0.312206
Leu/ile/val ABC transporter, substrate-binding protein	0.0457143	9.76208	8.06375	6.69224
T3SS secretion switching protein SepL	0.00285714	1.09514	0.999696	0.486981
Threonine synthase (EC 4.2.3.1)	0.106429	4.97253	4.55677	3.12791
Amidophosphoribosyltransferase (ATase) (EC 2.4.2.14) (Glutamine phosphoribosylpyrophosphate amidotransferase)	0.0728571	0.234132	0.256527	0.149879
DNA-directed RNA polymerase subunit alpha (RNAP subunit alpha) (EC 2.7.7.6) (RNA polymerase subunit alpha) (Transcriptase subunit alpha)	0.685714	6.01218	5.81451	3.02401
NADP-dependent L-serine/L-allo-threonine dehydrogenase (EC 1.1.1.-)	0.117143	0.819055	0.74742	0.508574
Probable lipoprotein	0.0835714	0.330762	0.295993	0.269529
Ornithine carbamoyltransferase, catabolic (OTCase) (EC 2.1.3.3)	0.0271429	0.254432	0.231937	0.143274
N utilization substance protein B homolog (Protein NusB)	0.0228571	0.957098	0.806011	0.624159
Aspartate--ammonia ligase (EC 6.3.1.1) (Asparagine synthetase A)	0.0292857	1.00826	1.03339	0.455735
Histidine biosynthesis bifunctional protein HisB	0.0128571	0.0581946	0.0728597	0.0434396
Aspartyl-tRNA synthetase (EC 6.1.1.12)	0.0942857	1.50629	1.35975	0.811635
Triosephosphate isomerase (TIM) (EC 5.3.1.1) (Triose-phosphate isomerase)	0.0314286	1.57207	1.29903	1.01054
50S ribosomal protein L2	0.165	13.3073	13.2341	5.91541
Glyoxylate/hydroxypyruvate reductase B (EC 1.1.1.79) (EC 1.1.1.81)	0.0142857	0.370551	0.309654	0.189
Citrate synthase (EC 2.3.3.16)	0.123571	2.18703	1.81087	1.14162
3-oxoacyl-[acyl-carrier protein] reductase (EC 1.1.1.100)	0.835	2.2298	2.15634	1.51607
Oxygen-insensitive NAD(P)H nitroreductase (EC 1.5.1.34)	0.0257143	1.8108	1.52945	1.16068
Quinone oxidoreductase	0.0357143	0.404656	0.397086	0.235996
Putative rhodanase-like exported protein	0.182857	0.626607	0.585914	0.380287
Formate acetyltransferase 1	0.879286	23.2307	22.6439	12.7484
ATP synthase subunit delta (ATP synthase F(1) sector subunit delta) (F-type ATPase subunit delta)	0.0385714	1.42807	1.37098	0.896228
NAD(P) transhydrogenase subunit alpha (EC 1.6.1.2)	0.0157143	2.46826	2.49666	0.89699
D-ribose ABC transporter, substrate-binding protein	0.0471429	0.118284	0.092289	0.104407
Nucleoside-specific channel-forming protein	0.0185714	0.332115	0.296296	0.254287
Trigger factor (TF) (EC 5.2.1.8) (PPIase)	1.62143	30.2201	27.401	16.6226
Ketol-acid reductoisomerase (EC 1.1.1.86) (Acetohydroxy-acid isomeroreductase) (Alpha-keto-beta-hydroxylacyl reductoisomerase)	0.444286	21.0854	19.7392	11.4917
UPF0304 protein ROD_26961	0.0271429	0.26553	0.277171	0.187222
3-oxoacyl-[acyl-carrier-protein] synthase 2 (EC 2.3.1.179)	0.249286	1.55312	1.4068	1.0362
UPF0234 protein ROD_04751	0.291429	3.62458	3.1357	1.98501
Putative membrane protein	0	0.220869	0.184274	0.176553
Putative exported protein	0	0.0568413	0.0309654	0.0475041
HTH-type transcriptional regulator IscR	0.131429	4.94844	3.64025	3.21834
D-alanine--D-alanine ligase (EC 6.3.2.4) (D-Ala-D-Ala ligase) (D-alanylalanine synthetase)	0.0164286	0.0711869	0.0783242	0.0482662
Uncharacterized protein	0.00928571	0.137502	0.15422	0.100597
Formyltetrahydrofolate deformylase (EC 3.5.1.10) (Formyl-FH(4) hydrolase)	0.0157143	0.277439	0.225865	0.136416
Putative transcription accessory protein	0.0142857	0.0530518	0.0397693	0.0294678
Glycerol dehydrogenase (EC 1.1.1.6)	0	0.364867	0.354281	0.165121
ATP-dependent RNA helicase RhlB (EC 3.6.4.13)	0	0.417107	0.364602	0.220246
Regulator of ribonuclease activity A	0.00428571	0.947625	0.784457	0.615775
Probable transcriptional regulatory protein ROD_10531	0.00785714	0.339423	0.325744	0.183666
50S ribosomal protein L36	0.0114286	2.13777	1.68336	1.2346
UDP-N-acetyl-D-glucosamine 2-epimerase (EC 5.1.3.14)	0	0.120991	0.0889496	0.0833227
Putative DNA binding protein	0	0.300988	0.273528	0.140988
Iron-sulfur cluster insertion protein ErpA	0.0107143	0.162945	0.118397	0.138956
Alpha-ketoglutarate-dependent taurine dioxygenase (EC 1.14.11.17)	0	1.03884	1.05707	0.903849
Protease (EC 3.4.21.-)	0	0.420625	0.362174	0.301283
Stationary-phase-induced ribosome-associated protein (Sra) (Protein d) (30s ribosomal protein s22)	0.0585714	0.396535	0.287492	0.330497
Peptide deformylase (PDF) (EC 3.5.1.88) (Polypeptide deformylase)	0.0271429	1.32088	1.17152	0.758288
T3SS component	0.0142857	1.13628	1.19126	0.420932
Chromosome partition protein MukE	0	0.286372	0.21524	0.179601
Orotidine 5'-phosphate decarboxylase (EC 4.1.1.23) (OMP decarboxylase)	0	0.343754	0.242562	0.205004
Selenide, water dikinase (EC 2.7.9.3) (Selenium donor protein) (Selenophosphate synthase)	0.0107143	0.293138	0.258652	0.169948
MltA-interacting protein	0	0.145351	0.107772	0.119649
Putative uroporphyrinogen-III C-methyltransferase	0	0.568142	0.523679	0.42144
Ribose-phosphate pyrophosphokinase (RPPK) (EC 2.7.6.1) (5-phospho-D-ribosyl alpha-1-diphosphate) (Phosphoribosyl diphosphate synthase) (Phosphoribosyl pyrophosphate synthase)	0	1.19177	1.02064	0.68538
Ribosomal RNA small subunit methyltransferase H (EC 2.1.1.199) (16S rRNA m(4)C1402 methyltransferase) (rRNA (cytosine-N(4)-)-methyltransferase RsmH)	0	0.0476384	0.0425015	0.023371
Ribosome maturation factor RimM	0.00714286	0.423603	0.372799	0.273847
Deoxyribose-phosphate aldolase (DERA) (EC 4.1.2.4) (2-deoxy-D-ribose 5-phosphate aldolase) (Phosphodeoxyriboaldolase)	0	0.557586	0.456284	0.356154
50S ribosomal protein L4	0.0328571	7.69062	7.01427	3.89788
ATP-dependent Clp protease proteolytic subunit (EC 3.4.21.92) (Endopeptidase Clp)	0	0.431181	0.364906	0.262924
Lipopolysaccharide export system protein LptA	0	0.167005	0.122344	0.130827
dTDP-4-oxo-6-deoxy-D-glucose transaminase	0.0171429	0.02815	0.0403764	0.0259113
Aspartate-semialdehyde dehydrogenase (ASA dehydrogenase) (ASADH) (EC 1.2.1.11) (Aspartate-beta-semialdehyde dehydrogenase)	0	1.27433	1.02277	0.640163
Putative acetyltransferase	0	0.0249019	0.0336976	0.0264194
Phosphoglucosamine mutase (EC 5.4.2.10)	0	1.04913	1.03947	0.582751
Oligopeptide ABC transporter, substrate-binding protein	0.0457143	12.5708	10.8792	8.16512
GMP synthase [glutamine-hydrolyzing] (EC 6.3.5.2) (GMP synthetase) (Glutamine amidotransferase)	0	0.680742	0.667577	0.34523
Uncharacterized protein	0	0.09257	0.0862174	0.0505525
Thioredoxin reductase (EC 1.8.1.9)	0	0.381107	0.336976	0.222787
Transcription elongation factor GreA (Transcript cleavage factor GreA)	0	1.29598	1.0337	0.828909
T3SS secretion switching protein SepD	0.0107143	0.106645	0.100486	0.0444557
UPF0441 protein ROD_35831	0	0.105562	0.0998786	0.0749397
Erythronate-4-phosphate dehydrogenase (EC 1.1.1.290)	0	0.384084	0.345173	0.181379
Putative exported protein	0.00285714	1.01313	0.739223	0.89826
Peptidoglycan-associated lipoprotein	0.0107143	5.24049	4.89314	2.819
Protein CreA (Catabolite regulation protein A)	0.0164286	0.239004	0.231937	0.172234
GTP cyclohydrolase 1 type 2 homolog	0	0.290161	0.25258	0.132097
ATP-dependent RNA helicase DeaD (EC 3.6.4.13) (Cold-shock DEAD box protein A)	0	1.27135	1.18276	0.598755
Methylglyoxal synthase (MGS) (EC 4.2.3.3)	0	0.0866152	0.0546448	0.0650324
Pseudouridine synthase (EC 5.4.99.-)	0.01	0.0368115	0.0528233	0.0266734
Bifunctional purine biosynthesis protein PurH	0.025	2.2233	2.11354	1.00876
Acetyl-coenzyme A carboxylase carboxyl transferase subunit beta (ACCase subunit beta) (Acetyl-CoA carboxylase carboxyltransferase subunit beta) (EC 6.4.1.2)	0	0.691027	0.523679	0.454211
Lactoylglutathione lyase (EC 4.4.1.5) (Glyoxalase I)	0.00214286	1.40777	1.37492	0.854312
Putative exported protein	0.02	0.151306	0.155738	0.0838308
Cystathionine gamma-synthase (EC 2.5.1.48)	0	0.131818	0.0898604	0.0581735
Lipoprotein	0	0.50697	0.537037	0.374444
Glutaredoxin 3	0.00928571	0.724591	0.640559	0.566239
N-acetylglucosamine-6-phosphate deacetylase (EC 3.5.1.25) (GlcNAc 6-P deacetylase)	0.00928571	0.0703749	0.0613236	0.0589356
2Fe-2S ferredoxin		0.044661	0.0485732	0.0630001
Pyruvate-flavodoxin oxidoreductase (EC 1.2.7.-)	0	0.0741643	0.085003	0.0327702
33 kDa chaperonin (Heat shock protein 33 homolog)	0.0107143	0.190283	0.163327	0.11025
Succinate-semialdehyde dehydrogenase [NADP+] (EC 1.2.1.16)	0	0.109893	0.111111	0.077226
Cell division topological specificity factor	0	1.55637	1.20856	1.03569
Ribosome-associated inhibitor A	0.0157143	6.81175	3.92866	6.89826
Peptidyl-prolyl cis-trans isomerase (EC 5.2.1.8)	0	0.916768	0.750759	0.705703
Putative prophage exported protein	0	0.251996	0.288403	0.123714
Penicillin-binding protein activator LpoA (PBP activator LpoA)	0	0.315875	0.288707	0.199416
Uncharacterized protein	0	0.355935	0.317851	0.239045
Phosphoribosylformylglycinamidine cyclo-ligase (EC 6.3.3.1) (AIR synthase) (AIRS) (Phosphoribosyl-aminoimidazole synthetase)	0.00928571	0.172418	0.148148	0.0683348
Cystathionine beta-lyase (EC 4.4.1.8)	0	0.375964	0.311172	0.151658
Pyridoxine 5'-phosphate synthase (PNP synthase) (EC 2.6.99.2)	0.0185714	0.0868859	0.0488768	0.054363
30S ribosomal protein S17	0	2.83097	2.3813	1.60015
Putative lipoprotein	0.0114286	1.04236	0.787189	0.631779
Hypothetical prophage protein	0.0164286	0.0365408	0.0525197	0.0406452
Uncharacterized protein	0	0.320476	0.359441	0.179347
Glutamate/aspartate ABC transporter, ATP-binding protein	0	0.235756	0.207347	0.115839
Enoyl-[acyl-carrier-protein] reductase [NADH] (EC 1.3.1.9)	0	2.65557	2.41014	1.19116
UPF0253 protein ROD_01982	0	0.0362701	0.027626	0.0243871
Uncharacterized protein	0	0.0617134	0.0467517	0.046742
Acriflavin resistance protein A	0.005	1.36608	1.33637	0.734409
6,7-dimethyl-8-ribityllumazine synthase (DMRL synthase) (LS) (Lumazine synthase) (EC 2.5.1.78)	0.00642857	1.08756	1.01579	0.733393
UPF0231 protein ROD_01261	0	0.0952768	0.0737705	0.0810364
Glutaredoxin 1	0	0.0817431	0.0889496	0.0630001
Putative sodium/hydrogen exchanger	0	0.0327514	0.0294475	0.0172742
Putative tetratricopeptide repeat exported protein	0	0.260387	0.21949	0.189254
Tyrosine--tRNA ligase (EC 6.1.1.1) (Tyrosyl-tRNA synthetase)	0	3.18744	2.89132	1.64588
Putative semialdehyde dehydrogenase	0	0.227636	0.230419	0.119903
3-isopropylmalate dehydratase small subunit (EC 4.2.1.33) (Alpha-IPM isomerase) (Isopropylmalate isomerase)	0	1.12979	1.10474	0.545916
N-acetylneuraminate lyase (NAL) (Neu5Ac lyase) (EC 4.1.3.3) (N-acetylneuraminate pyruvate-lyase) (N-acetylneuraminic acid aldolase) (Sialate lyase) (Sialic acid aldolase) (Sialic acid lyase)	0	0.202463	0.204614	0.179347
6-phosphogluconolactonase (6-P-gluconolactonase) (EC 3.1.1.31)	0	0.675328	0.61779	0.439477
Putative exported protein	0	0.361348	0.378871	0.175791
Phosphate-specific transport system accessory protein PhoU	0.00571429	0.660441	0.384942	0.486981
5'-methylthioadenosine/S-adenosylhomocysteine nucleosidase (MTA/SAH nucleosidase) (MTAN) (EC 3.2.2.9) (5'-methylthioadenosine nucleosidase) (S-adenosylhomocysteine nucleosidase)	0.00928571	0.278522	0.198239	0.241331
Peptide chain release factor 2 (RF-2)	0	1.06374	0.892532	0.729328
GTP cyclohydrolase-2 (EC 3.5.4.25) (GTP cyclohydrolase II)	0	0.365949	0.290832	0.365807
Protein GrpE (HSP-70 cofactor)	0.0128571	2.88456	2.50941	1.5247
Putative uncharacterized protein	0	0.562999	0.537948	0.292392
30S ribosomal protein S19	0.00428571	1.63676	1.4071	1.23155
Putative exported protein	0	0.456083	0.305707	0.469198
Putative exported protein	0	0.315063	0.236491	0.240061
Arginine--tRNA ligase (EC 6.1.1.19) (Arginyl-tRNA synthetase)	0.0107143	0.396535	0.41439	0.205767
Outer membrane lipoprotein	0.00428571	2.47584	1.62143	2.13286
Protein TolB	0	0.648532	0.539162	0.427791
Periplasmic nitrate reductase (EC 1.7.99.4)	0	0.241981	0.189435	0.0998349
Uncharacterized protein	0.0985714	0.230342	0.187007	0.151912
Cytochrome C-type protein	0	0.0912167	0.0992714	0.06173
Guanylate kinase (EC 2.7.4.8) (GMP kinase)	0	0.118825	0.11779	0.0652864
Peptidyl-prolyl cis-trans isomerase (EC 5.2.1.8)	0.01	0.34998	0.306011	0.220754
Nicotinate-nucleotide pyrophosphorylase [carboxylating]	0	0.0449317	0.0346084	0.030738
ABC transporter, substrate-binding protein	0	1.94532	1.52641	1.42893
50S ribosomal protein L32	0.0528571	5.74611	4.42137	3.53156
Hydrogen peroxide-inducible regulon activator	0	0.261199	0.344566	0.118379
Uncharacterized protein	0	0.188659	0.164238	0.103137
Osmotically inducible lipoprotein E	0.00285714	1.18582	0.981785	0.804014
Purine nucleoside phosphorylase DeoD-type (PNP) (EC 2.4.2.1)	0	1.34254	1.07225	0.906389
Phage shock protein A	0	0.952226	0.695507	0.65134
Penicillin-binding protein 5 (D-alanyl-D-alanine carboxypeptidase) (EC 3.4.16.4)	0	0.276627	0.220097	0.135653
LPS-assembly lipoprotein LptE	0.0114286	0.243605	0.216454	0.116601
Uncharacterized protein	0	0.0706456	0.0837887	0.0607138
Malonyl CoA-acyl carrier protein transacylase (EC 2.3.1.39)	0	1.45432	1.16454	1.03188
Outer membrane protein C	0.0221429	1.35986	1.79387	0.916042
Uncharacterized protein	0.0107143	0.0766004	0.0695203	0.062238
NAD(P) transhydrogenase subunit beta (EC 1.6.1.2) (Nicotinamide nucleotide transhydrogenase subunit beta)	0	0.964948	0.984517	0.437698
Putative iron-sulfur cluster biogenesis protein	0	0.472594	0.437766	0.27969
Uncharacterized protein	0	0.420896	0.342744	0.209069
Putative serine protein kinase	0	0.23332	0.192775	0.164613
Putative phospholipid-binding protein	0	0.191636	0.167274	0.170964
DNA-binding protein	0	0.482068	0.387371	0.326432
Putative endoribonuclease	0	0.110434	0.102004	0.132351
Putative exported protein	0	0.345649	0.270492	0.208561
DNA topoisomerase 1 (EC 5.99.1.2) (DNA topoisomerase I)	0	0.291244	0.271706	0.152928
Putative lipoprotein	0	0.562999	0.489982	0.322368
Putative RNA methyltransferase	0	0.37407	0.406497	0.201194
Pyridoxal kinase (EC 2.7.1.35)	0	1.05129	0.849423	0.683094
50S ribosomal protein L21	0.00785714	1.69522	1.52064	0.867522
UPF0250 protein ROD_06491	0	0.44282	0.351245	0.260892
Ribonuclease R (RNase R) (EC 3.1.13.1)	0	0.487211	0.45932	0.212625
DNA mismatch repair protein MutS	0	0.308296	0.343655	0.148355
Putative signal transduction protein	0	0.129652	0.0859138	0.092722
Ferrichrome-iron TonB-dependent receptor	0	0.215185	0.143594	0.159025
Tail-specific protease (EC 3.4.21.102)	0	0.564082	0.520036	0.29671
Putative aldo/keto reductase	0	0.193531	0.157863	0.143529
Isochorismatase (EC 3.3.2.1)	0	0.344837	0.141166	0.307634
Uncharacterized protein	0	0.145351	0.159988	0.119141
UTP-glucose-1-phosphate uridylyltransferase (EC 2.7.7.9)	0	0.803356	0.71524	0.408993
Histidine ABC transporter, ATP-binding protein	0.00428571	0.850995	0.837584	0.427283
Met repressor (Met regulon regulatory protein MetJ)	0.00357143	0.512383	0.405586	0.274609
Acetylglutamate kinase (EC 2.7.2.8) (N-acetyl-L-glutamate 5-phosphotransferase) (NAG kinase)	0.0171429	1.33252	1.25137	0.570558
Exodeoxyribonuclease 7 small subunit (EC 3.1.11.6) (Exodeoxyribonuclease VII small subunit)	0	0.254703	0.211597	0.168424
2-oxoglutarate dehydrogenase E1 component (EC 1.2.4.2)	0	1.04371	0.860959	0.532453
Oligoribonuclease (EC 3.1.-.-)	0	0.126945	0.105343	0.0838308
Iron-sulfur cluster assembly scaffold protein IscU	0	0.74841	0.620522	0.5134
Uncharacterized protein	0	0.526729	0.479356	0.316779
2-C-methyl-D-erythritol 2,4-cyclodiphosphate synthase (MECDP-synthase) (MECPP-synthase) (MECPS) (EC 4.6.1.12)	0	0.771146	0.612022	0.6079
Uncharacterized protein	0	0.0592773	0.0473588	0.0223549
Putative exported protein	0	0.727297	0.490285	0.78801
Mannitol-1-phosphate 5-dehydrogenase (EC 1.1.1.17)	0	0.44282	0.401336	0.268005
3-dehydroquinate synthase (EC 4.2.3.4)	0	0.188659	0.173953	0.106694
50S ribosomal protein L33	0	0.346461	0.38221	0.141242
Uncharacterized protein	0	3.39748	3.12508	2.00483
Putative hydrolase	0.00714286	1.59859	1.25774	1.21021
Uncharacterized protein	0	0.830965	0.732544	0.524832
Phosphoglycolate phosphatase (PGP) (PGPase) (EC 3.1.3.18)	0	0.113683	0.0889496	0.0988187
Adenylosuccinate lyase (ASL) (EC 4.3.2.2) (Adenylosuccinase)	0	0.301529	0.259866	0.171472
T3SS component	0	0.195426	0.164845	0.115839
Glyoxylate/hydroxypyruvate reductase A (EC 1.1.1.79) (EC 1.1.1.81) (2-ketoacid reductase)	0	0.178373	0.157863	0.119903
50S ribosomal protein L35	0.00785714	0.388415	0.361263	0.223803
Putative ABC transporter, substrate-binding protein	0	0.0481797	0.0421979	0.0414073
Cell division protein ZapB	0	0.262552	0.205222	0.243617
Putative uncharacterized protein	0	0.251184	0.188221	0.156484
Phosphate regulon two-component system, response regulator	0	0.0384355	0.0242866	0.0317541
Iron ABC transporter, ATP-binding protein	0	0.061984	0.0473588	0.0757018
DNA protection during starvation protein (EC 1.16.-.-)	0.0192857	0.469617	0.539466	0.240061
Aspartate carbamoyltransferase (EC 2.1.3.2) (Aspartate transcarbamylase)	0	0.33401	0.301457	0.190779
GTPase Obg (EC 3.6.5.-) (GTP-binding protein Obg)	0	0.413046	0.323922	0.20348
Imidazole glycerol phosphate synthase subunit HisH (EC 2.4.2.-) (IGP synthase glutamine amidotransferase subunit) (IGP synthase subunit HisH) (ImGP synthase subunit HisH)	0	0.38246	0.334244	0.232186
Putative transporter	0	0.0213831	0.023983	0.0180363
T3SS effector protein EspF	0	1.70443	1.72313	1.19497
Universal stress protein F	0	0.0906753	0.0919854	0.038613
Glycogen operon protein GlgX homolog (EC 3.2.1.-)	0	0.0414129	0.051609	0.0332783
CesD	0	0.0395182	0.0327869	0.0238791
Deoxycytidine triphosphate deaminase (dCTP deaminase) (EC 3.5.4.13)	0	0.120991	0.102307	0.0635082
N-acetylglucosamine-specific PTS system EIICBA components (EC 2.7.1.-)	0	0.0267966	0.0303582	0.00812905
Glycerol-3-phosphate acyltransferase (GPAT) (EC 2.3.1.15)	0	0.0652321	0.0777171	0.0330243
Uncharacterized protein	0	0.0952768	0.0731633	0.0584275
Outer-membrane lipoprotein carrier protein	0	0.198944	0.154827	0.15496
Ferritin (EC 1.16.3.2)	0	0.143456	0.136612	0.0899276
Uncharacterized protein	0	0.0906753	0.0837887	0.0396291
ABC transporter, substrate-binding protein	0	0.0359995	0.0212508	0.0322622
Uncharacterized protein	0	0.573285	0.433212	0.361997
Uncharacterized protein	0	0.381378	0.268367	0.244634
Agmatinase (EC 3.5.3.11) (Agmatine ureohydrolase)	0.0192857	0.107998	0.0595021	0.0657945
Phosphatidylserine decarboxylase proenzyme (EC 4.1.1.65)	0	0.179997	0.0983607	0.138194
Uncharacterized protein	0	0.203817	0.111415	0.16817
Putative nucleotide-binding protein	0	0.686696	0.528233	0.457513
Outer membrane protein F	0	0.146975	0.166667	0.110758
G/U mismatch-specific DNA glycosylase (EC 3.2.2.28) (Double-strand-specific uracil glycosylase) (Mismatch-specific uracil DNA-glycosylase)	0	0.616863	0.525197	0.311698
Adenylyl-sulfate kinase (EC 2.7.1.25) (APS kinase) (ATP adenosine-5'-phosphosulfate 3'-phosphotransferase) (Adenosine-5'-phosphosulfate kinase)	0	0.107457	0.100486	0.0779881
Colicin import protein	0	0.114224	0.125987	0.0688429
Uncharacterized protein	0	0.0273379	0.0300546	0.0200686
Putative phosphatase (EC 3.1.3.-)	0	0.0232778	0.0309654	0.0248952
tRNA sulfurtransferase (EC 2.8.1.4) (Sulfur carrier protein ThiS sulfurtransferase) (Thiamine biosynthesis protein ThiI) (tRNA 4-thiouridine synthase)	0	0.0416836	0.0379478	0.0203226
Possible exported protein	0	0.4347	0.704311	0.236759
Phosphoheptose isomerase (EC 5.3.1.28) (Sedoheptulose 7-phosphate isomerase)	0	0.204087	0.195203	0.0891655
Translation initiation factor IF-1	0	0.24956	0.226169	0.17071
Putative exported protein	0	0.102044	0.0807529	0.0739235
Ribonucleoside-diphosphate reductase subunit beta (EC 1.17.4.1)	0	0.0514278	0.0346084	0.038867
UPF0255 protein ROD_03341	0	0.0267966	0.0242866	0.00863711
Exodeoxyribonuclease III (EC 3.1.11.2)	0	0.0213831	0.0303582	0.00889115
ATP-dependent dethiobiotin synthetase BioD (EC 6.3.3.3) (DTB synthetase) (Dethiobiotin synthase)	0	0.119637	0.0998786	0.0627461
Thymidylate synthase (TS) (TSase) (EC 2.1.1.45)	0	0.0836378	0.0622344	0.0548711
Ferroxidase (EC 1.16.3.1)	0	0.24956	0.195203	0.160803
Uncharacterized protein	0	0.528353	0.392835	0.356408
Sulfate adenylyltransferase subunit 2 (EC 2.7.7.4) (ATP-sulfurylase small subunit) (Sulfate adenylate transferase)	0	0.0944648	0.0640559	0.0513146
Putative DNA binding protein	0	0.0668561	0.0506982	0.0342944
NADH-quinone oxidoreductase (EC 1.6.5.11)	0	0.806875	0.857316	0.279944
EscJ	0	0.105021	0.0871281	0.0741776
Succinyl-CoA ligase [ADP-forming] subunit alpha (EC 6.2.1.5)	0	0.926512	0.690953	0.376477
Protease 4 (EC 3.4.21.-) (Endopeptidase IV) (Protease IV) (Signal peptide peptidase)	0	0.21329	0.207347	0.131843
Peptidylprolyl isomerase (EC 5.2.1.8)	0	0.109081	0.0889496	0.0520767
Uncharacterized protein	0	0.223034	0.147845	0.148609
Non-canonical purine NTP pyrophosphatase (EC 3.6.1.19) (Non-standard purine NTP pyrophosphatase) (Nucleoside-triphosphate diphosphatase) (Nucleoside-triphosphate pyrophosphatase)	0	0.170794	0.13813	0.116855
Acetolactate synthase isozyme III small subunit (EC 2.2.1.6)	0	0.0581946	0.0294475	0.0190525
Outer membrane protein assembly factor BamE	0	0.0397889	0.0330905	0.0365807
Acidic protein	0	0.0203004	0.0291439	0.0223549
Deoxyuridine 5'-triphosphate nucleotidohydrolase (EC 3.6.1.23)	0	0.324807	0.279903	0.190271
Acyl-[acyl-carrier-protein]--UDP-N-acetylglucosamine O-acyltransferase (UDP-N-acetylglucosamine acyltransferase) (EC 2.3.1.129)	0	0.0273379	0.0282332	0.00889115
Ribosome maturation factor RimP	0	0.140479	0.137826	0.0668106
Outer-membrane lipoprotein LolB	0	0.218703	0.205222	0.136416
D-amino acid dehydrogenase (EC 1.4.99.-)	0	0.204628	0.208865	0.107202
Tellurite resistance protein	0	0.307755	0.211293	0.206021
Putrescine-binding periplasmic protein	0	0.178915	0.135701	0.115585
Uncharacterized protein	0	0.09257	0.0777171	0.0431856
LexA repressor (EC 3.4.21.88)	0	0.0565706	0.0543412	0.0337864
Protein-export membrane protein	0	0.123427	0.134183	0.0556332
Uncharacterized protein	0	0.271214	0.270795	0.190271
UDP-N-acetylglucosamine 1-carboxyvinyltransferase (EC 2.5.1.7) (Enoylpyruvate transferase) (UDP-N-acetylglucosamine enolpyruvyl transferase)	0	0.174043	0.136612	0.0744316
FMN-dependent NADH-azoreductase (EC 1.7.-.-) (Azo-dye reductase) (FMN-dependent NADH-azo compound oxidoreductase)	0	0.518609	0.58136	0.174266
Imidazole glycerol phosphate synthase subunit HisF (EC 4.1.3.-) (IGP synthase cyclase subunit) (IGP synthase subunit HisF) (ImGP synthase subunit HisF)	0	0.0538639	0.0601093	0.0424235
UPF0482 protein ROD_14801	0	0.0709162	0.0658774	0.0348025
Nitrogen regulatory protein includes PTS system EIIA component] (EC 2.7.1.-)	0	0.120991	0.0986642	0.0673187
Queuine tRNA-ribosyltransferase (EC 2.4.2.29) (Guanine insertion enzyme) (tRNA-guanine transglycosylase)	0	0.0284206	0.0200364	0.0144799
Chorismate synthase (CS) (EC 4.2.3.5) (5-enolpyruvylshikimate-3-phosphate phospholyase)	0	0.0701042	0.051609	0.0396291
Glutamine ABC transporter, ATP-binding protein	0	0.102314	0.142987	0.0759558
Colicin import protein	0	0.254703	0.234973	0.144291
Recombination-associated protein RdgC	0	0.0492624	0.0343048	0.0182904
Thiamine ABC transport system, substrate-binding protein	0	0.0232778	0.0191257	0.0167662
Lipid A export ATP-binding/permease protein MsbA (EC 3.6.3.-)	0	0.02815	0.0285367	0.0243871
D-cysteine desulfhydrase (EC 4.4.1.15)	0	0.0554879	0.0425015	0.0355646
Putative stress response protein YjbJ	0	0.062796	0.0634487	0.0414073
Putative modulator of DNA gyrase	0	0.0993369	0.0892532	0.046742
NADH-quinone oxidoreductase subunit F (EC 1.6.99.5)	0	0.305319	0.285975	0.111266
Putative lipoprotein	0	0.0879686	0.114451	0.0408993
tRNA N6-adenosine threonylcarbamoyltransferase (EC 2.3.1.234) (N6-L-threonylcarbamoyladenine synthase) (t(6)A37 threonylcarbamoyladenosine biosynthesis protein TsaD) (tRNA threonylcarbamoyladenosine biosynthesis protein TsaD)	0	0.0668561	0.0834851	0.0408993
Protein translocase subunit SecD	0	0.0265259	0.0236794	0.0200686
Peptide chain release factor 1 (RF-1)	0	0.0435783	0.0425015	0.0289597
Putative lipoprotein	0	0.105292	0.0971463	0.0551251
Integration host factor subunit beta (IHF-beta)	0	0.0516985	0.0400729	0.0442017
Molybdopterin biosynthesis protein	0	0.0749763	0.0519126	0.0480122
Putative lipoprotein	0	0.0359995	0.0258045	0.0200686
Uncharacterized protein	0	0.244417	0.202489	0.18519
Putative zinc-binding dehydrogenase	0	0.0498038	0.0279296	0.0294678
Murein peptide ligase (EC 6.3.2.-)	0	0.0500744	0.0576806	0.0416614
Phosphoserine phosphatase (EC 3.1.3.3)	0	0.14887	0.141469	0.0917058
MarR-family transcriptional repressor	0	0.0240899	0.0291439	0.0190525
Protein translocase subunit SecY	0	0.171336	0.17881	0.0609679
Beta-barrel assembly-enhancing protease (EC 3.4.-.-)	0	0.0387062	0.0294475	0.0185444
L-Asparaginase I (EC 3.5.1.1)	0	0.0479091	0.0336976	0.015242
EspM2 protein	0	0.0473677	0.037037	0.0480122
Glutamine--fructose-6-phosphate aminotransferase [isomerizing] (EC 2.6.1.16) (D-fructose-6-phosphate amidotransferase) (GFAT) (Glucosamine-6-phosphate synthase) (Hexosephosphate aminotransferase) (L-glutamine--D-fructose-6-phosphate amidotransferase)	0	0.214914	0.214936	0.113299
23S rRNA (guanosine-2'-O-)-methyltransferase RlmB (EC 2.1.1.185) (23S rRNA (guanosine2251 2'-O)-methyltransferase) (23S rRNA Gm2251 2'-O-methyltransferase)	0	0.0874273	0.0713418	0.0508066
Putative membrane protein	0	0.0370822	0.0340012	0.0213387
GTP pyrophosphokinase (EC 2.7.6.5)	0	0.0316687	0.0200364	0.0180363
NAD(P)H-flavin reductase (EC 1.5.1.29)	0	0.028962	0.033394	0.0160041
Elongation factor P	0	0.0181351	0.0251973	0.0139718
Phosphofructokinase	0	0.0998782	0.0725562	0.0749397
Uncharacterized protein	0	0.105292	0.0734669	0.0688429
Probable formate transporter 1	0	0.073623	0.0786278	0.030738
Glutathione synthetase (EC 6.3.2.3) (GSH synthetase) (Glutathione synthase)	0	0.0270673	0.0115361	0.0208307
Putative NADPH-dependent FMN reductase	0	0.105021	0.0974499	0.0490283
Ribosomal RNA large subunit methyltransferase E (EC 2.1.1.166) (23S rRNA Um2552 methyltransferase) (rRNA (uridine-2'-O-)-methyltransferase)	0	0.238733	0.178203	0.125238
Spermidine synthase (EC 2.5.1.16)	0	0.06036	0.037037	0.0320081
CysQ protein	0	0.121803	0.123558	0.0439477
Amino-acid acetyltransferase (EC 2.3.1.1) (N-acetylglutamate synthase)	0	0.311544	0.327565	0.11025
RNA-binding protein Hfq	0	0.173501	0.13054	0.085609
Putative phosphatase (EC 3.1.3.-)	0	0.0600893	0.0619308	0.0353106
PstB	0	0.141291	0.119004	0.0652864
T-protein	0	0.409257	0.345477	0.19967
5'-deoxynucleotidase ROD_26931 (EC 3.1.3.89) (5'-deoxyribonucleotidase) (Nucleoside 5'-monophosphate phosphohydrolase)	0	0.103938	0.0774135	0.0373428
dTDP-4-dehydrorhamnose 3,5-epimerase (EC 5.1.3.13)	0	0.0684802	0.0534305	0.0421694
L-rhamnose mutarotase (EC 5.1.3.32) (Rhamnose 1-epimerase) (Type-3 mutarotase)	0	0.02815	0.0303582	0.0203226
Extracellular metalloprotease	0	0.109622	0.0807529	0.0845929
Putative lipoprotein	0	0.0267966	0.0270188	0.0248952
Uncharacterized protein	0	0.0443903	0.0200364	0.0381049
Putative oxidoreductase	0	0.127487	0.111111	0.0726534
2,5-diketo-D-gluconic acid reductase A	0	0.0368115	0.0300546	0.0248952
Putative acetyltransferase	0	0.0690215	0.0531269	0.0421694
