# Supplementary material for: The Citrobacter rodentium type III secretion system effector EspO affects mucosal damage repair and antimicrobial responses
Source: PLoS Pathog. 2018 Oct 26;14(10):e1007406. doi: 10.1371/journal.ppat.1007406 (PMC6221368; doi:10.1371/journal.ppat.1007406)
Supplement: S2 Table — (XLSX) [file ppat.1007406.s004.xlsx]

## Sheet: Sheet1
Table S2: Log 2 fold change of the espO specific proteins
Gene name	WT	ΔespO	ΔespO pespO	p value ΔespO
Slc5a9	4.8049	4.42295	5.42456	0.0195531
Nos2	4.67707	4.03137	5.09787	0.0134191
Camp	4.82785	3.60394	5.00168	0.0126629
Ctsg	4.52915	3.24745	4.61992	0.0132563
Ear2	4.48133	3.40623	4.53006	0.0121042
Prtn3	4.24582	2.97417	4.58366	0.0122123
Lcn2	4.01973	2.63541	4.60058	0.0108937
Asprv1	3.83101	2.23229	4.2986	0.00990545
S100a8	3.9564	2.90412	4.19214	0.0123153
Sprr2h	3.56544	2.71356	4.09823	0.0117471
Chil3	3.63818	2.55457	4.05792	0.0109464
Reg3g	4.10877	2.991	3.70644	0.0219952
Chil4	3.58488	2.53129	3.99242	0.0112196
Mpo	3.67137	2.51472	3.85978	0.0129419
Kif15	3.17999	2.45053	3.67174	0.0119602
Ltf	3.27038	1.97821	3.66654	0.0107846
Nol10	3.01133	2.33713	3.32159	0.0144856
Evi2b	2.62795	1.93551	3.14875	0.0124452
Ngp	2.65953	1.56308	3.08524	0.0110134
Cd3eap	2.4509	1.89683	3.16604	0.0186184
Irf8	2.52166	2.03093	3.01753	0.0152475
Pacs1	1.9726	1.31578	2.18498	0.0408567
Cd177	2.672	1.97932	2.99631	0.0169657
Gzmb	2.42408	1.58725	3.0766	0.0172181
Apobr	2.25386	1.36664	2.8193	0.0116949
Itgb2l	2.28383	1.23087	2.87183	0.0116659
S100a9	2.29116	1.15604	2.72671	0.011463
Parvg	2.08712	1.21662	2.55569	0.0113666
Lyz2	2.4095	1.47143	2.62601	0.0128129
Ncf4	2.27818	1.37942	2.53691	0.0102796
Trove2	3.18167	3.64823	2.25148	0.026832
Epx	2.79845	1.6082	2.46075	0.036926
Phf11	2.66779	1.33193	2.33164	0.0148163
Cyba	2.42281	1.58717	2.39413	0.0178314
Nme7	2.35493	2.81289	2.10545	0.0119941
Fgr	1.9964	1.1498	2.46545	0.0138578
Ccdc86	2.10517	1.46111	2.28918	0.0146145
Tnrc6a	2.07398	0.61803	2.13301	0.00925986
Tifa	1.45803	1.22501	2.33612	0.0278248
Mmp9	2.01865	0.970744	2.31296	0.0117574
Rnf141	2.85262	3.32393	1.63358	0.0238857
Rgs19	2.15494	1.21037	2.12352	0.0127758
Dck	1.86101	1.37521	2.13435	0.0112797
Isg20	1.72791	1.02827	2.157	0.0115081
Icam1	1.79942	1.18109	2.15594	0.0115993
Ube2c	1.43193	0.691588	2.33227	0.0153044
Psat1	1.88285	1.19362	2.05825	0.0110703
Casp8ap2	2.10701	1.14702	2.13711	0.0305778
Itgam	1.99792	1.18559	2.03269	0.0175136
Fgb	1.80042	0.945403	1.99664	0.0103291
Rrm1	1.50469	1.18598	2.02777	0.0178669
Rbm34	1.85878	0.543192	1.92998	0.00999633
Ddx52	1.73849	1.16628	2.05224	0.0154515
Chrac1	1.31625	0.723767	2.00128	0.0159015
Myl6b	1.67534	0.973183	1.62399	0.0110633
Fga	1.69379	0.924284	1.76448	0.00942933
Tnfrsf10b	2.08117	2.30991	1.33294	0.0261647
Ddhd2	2.46904	2.7068	1.59597	0.0365297
Mrto4	1.53914	1.00805	1.83364	0.0118261
Utp20	1.61831	0.959617	1.91702	0.0154947
Fgg	1.60491	0.780184	1.7723	0.00985962
Itgb2	1.71375	0.86111	1.86648	0.0146836
Ipo8	2.05461	2.76892	1.41184	0.0136392
Asb3	2.10557	2.60928	1.20895	0.018705
Pcgf5	1.93096	2.22501	1.5529	0.0213591
Hp	1.52466	0.520734	1.75608	0.0105252
Wdhd1	1.23299	0.80681	1.77068	0.0155467
Cyth4	1.09079	0.918831	1.8937	0.0313964
Ncf1	1.39343	0.622118	1.708	0.0106847
Orc1	1.87689	2.05808	1.3218	0.0283688
Slc7a5	1.52605	0.613586	1.32409	0.00981241
Gins4	1.02188	0.703003	1.90213	0.027933
Ncf2	1.39406	0.752644	1.54879	0.0104646
Spata5	1.56352	0.0681415	1.55582	0.0105266
Chtf18	1.39522	-0.192596	1.46544	0.00919595
Shisa5	1.36335	2.35686	1.69522	0.0135111
Haus4	1.72907	2.1051	1.20967	0.0173448
Heatr3	1.30946	0.486867	1.60284	0.0117269
Vmp1	1.85354	2.03894	1.05297	0.0289137
Lipg	1.27812	0.736445	1.2397	0.011951
Arhgdib	1.19248	0.388083	1.5124	0.0103635
Prdm10	1.81868	1.93551	1.03549	0.033799
Mblac2	1.10255	0.704183	1.30076	0.0137755
Kiaa0020	1.03133	0.65664	1.55122	0.0167304
Nom1	0.97856	-0.283325	1.83044	0.0134322
Mphosph10	1.15113	0.617634	1.48039	0.0136321
Ngrn	0.992364	-1.01203	1.43134	0.00957615
Fmnl1	1.00755	0.429883	1.40695	0.0119618
Mtr	1.25253	0.613582	1.36649	0.0123371
MLV-related proviral Env polyprotein	1.17241	0.58181	1.35932	0.0114025
Mcm4	0.974308	0.436532	1.40515	0.0128897
Slc15a4	1.676	2.10687	0.876488	0.0194411
Pcna	0.974309	0.340831	1.39394	0.0122587
Hck	1.28629	0.37655	1.23495	0.0121999
Snx16	1.47836	2.31474	0.960201	0.0118017
Lig1	0.856844	0.478652	1.38244	0.0164349
Cdk1	0.804838	0.506048	1.49091	0.0239567
Malsu1	0.962616	0.439357	1.24548	0.0110538
Fabp6	0.819233	1.80249	0.837825	0.0215357
Zfp36	0.847977	0.225016	1.53405	0.0213983
Ccdc94	1.10528	-0.199923	1.11274	0.00954413
Med6	1.52955	1.92647	0.876065	0.0207103
Slfn5	0.857059	-0.00790682	1.34444	0.0123131
Maml1	1.32252	1.64333	0.844798	0.0172476
Stfa1	1.03807	-0.155987	1.19838	0.0103686
Cmss1	0.782378	0.241912	1.21755	0.0126852
Pex26	1.39	1.67985	0.902268	0.0218245
UPF0489	0.648956	0.117058	1.04285	0.0153233
Chfr	1.48457	2.1384	0.762272	0.0154613
Mcemp1	1.01199	0.218415	1.31728	0.0188992
Uqcc1	0.746192	0.346674	1.23574	0.01632
Llph	0.771587	0.141847	1.2312	0.0131261
Otud5	1.32637	2.07901	1.01351	0.0150881
Apbb1ip	0.88109	0.25303	1.05041	0.0104628
Phka2	0.701583	0.289146	1.133	0.0143561
Gzma	1.18623	1.50255	0.8142	0.0167709
Ccdc115	0.822441	0.239517	0.977629	0.00973413
Rnf185	1.02228	1.82217	1.19558	0.0168086
Arhgap22	1.37142	1.50006	0.850203	0.0432914
St3gal1	0.801687	1.55636	0.632846	0.0130147
Paip2	0.632468	-0.42083	1.20558	0.012157
Rpl22l1	0.719084	0.18849	1.01596	0.0122208
Znf593	0.767055	0.113509	1.02636	0.0123099
Fam83c	0.908172	1.57294	1.1162	0.0235597
Coq2	0.619417	0.105597	0.838216	0.0104893
Ddx24	1.03301	-0.386419	1.12518	0.0316026
Ighv1-72	0.62017	-0.279695	1.16721	0.0210313
Rpf1	0.859437	0.0431231	0.4414	0.014202
Ighg1	0.376312	-0.0243788	0.453652	0.0264731
Hace1	0.582768	-0.71984	0.91061	0.0104701
Tmem220	0.931561	1.34251	0.741171	0.0288281
Pin4	0.528097	-0.0642025	0.703348	0.011456
Cpn2	0.515055	1.19136	0.549209	0.00926056
Sema4d	0.416339	-0.218812	0.444386	0.0104448
Taf4b	0.581899	-0.511948	0.578901	0.0108533
Cramp1l	0.610315	-0.432961	0.559137	0.0119041
Nnt	0.515652	-0.408445	0.458472	0.00954078
Mettl20	0.407399	-0.931859	0.288123	0.00951904
Riok1	0.243902	-0.256222	0.445858	0.0107615
Gpatch11	0.464394	-0.370069	0.299928	0.00966202
Pla2g7	0.204121	-1.12338	0.131445	0.0115388
Smcr8	0.460642	0.93551	0.652901	0.03628
Ammecr1	0.281869	-0.81938	0.349811	0.00972428
Desi1	0.153493	-0.408103	0.175684	0.00986781
Szrd1	0.13714	-0.457648	0.194129	0.00957821
Myh10	0.432774	0.842099	0.221712	0.0158879
Daxx	0.196282	-0.588524	0.375247	0.0135928
Znf692	0.268428	-1.45681	0.38766	0.0107305
Cfap36	-0.422668	-1.98648	-0.301659	0.0121499
Uxt	-0.434387	-1.15498	-0.438048	0.0131146
Cstf2t	-0.456952	0.0828252	-0.745198	0.0110217
Nfic	-0.935113	-1.3331	-0.558601	0.0163884
Tmem246	-0.458153	0.0317873	-0.769811	0.0128078
Csnk1g1	-1.00763	-1.33494	-0.562565	0.0164651
Trpm6	-0.548278	0.28554	-0.800007	0.010774
Aspg	-0.501831	-0.0384936	-0.76505	0.0199017
Sgol2	-1.21354	-1.50743	-0.734759	0.0205017
Rap2a	-0.738754	-0.0168219	-0.987015	0.0101366
Dnm3	-1.26733	-1.51433	-0.678447	0.0218435
Hmga1	-0.675877	-0.200254	-1.03744	0.0127422
Pnpo	-0.684352	-0.266734	-1.1946	0.0162212
Gnai1	-0.793615	-0.171219	-1.18254	0.0123615
Arhgef37	-0.833366	-0.328739	-1.27957	0.0186059
Plekhm2	-1.21013	-2.14695	-1.09917	0.0129077
Fam13b	-0.853985	0.209193	-1.04788	0.00959308
Papln	-0.693686	0.350547	-0.695019	0.0172983
Tspan7	-1.50465	-2.07092	-0.877956	0.0163997
Ak3	-0.9561	-0.398542	-1.09288	0.00974514
Phospho1	-1.41744	-1.81504	-0.993087	0.0174626
Crip1	-0.776915	-0.336827	-1.24415	0.0146094
Lama5	-0.99748	-0.544922	-1.27506	0.0115115
Cmc4	-1.30563	-2.74343	-1.10102	0.00945663
Cyp2f2	-1.44687	-0.399294	-1.31431	0.0199261
Ig kappa chain V-V region K2	-0.941363	-2.24375	-1.1529	0.0126036
Alg10b	-0.959374	-0.566036	-1.34931	0.0142112
Nek3	-0.863198	-0.265221	-1.68704	0.0174463
Tdrd1	-1.04201	-0.504501	-1.26135	0.0129327
Atl1	-1.61754	-2.2933	-0.872305	0.0152489
Amy2	-1.32425	0.570502	-1.19441	0.00922751
Sdpr	-1.36216	-0.716017	-1.88203	0.0326248
Crocc	-1.84452	-2.25853	-1.38401	0.0213975
Esco1	-1.90841	-2.84823	-1.03076	0.013573
Cpm	-1.83059	-0.305967	-1.3904	0.0122788
Trim62	-1.24977	-0.87998	-1.70781	0.0154117
Ddah2	-2.21048	-3.20932	-1.73942	0.0183023
Col4a2	-1.51312	-0.92879	-1.86168	0.0139517
Cma1	-1.41388	-0.180499	-2.18947	0.0115747
Cpa3	-1.66335	-0.148759	-2.32579	0.0105267
Sptb	-2.22335	-1.35919	-2.39104	0.0214501
Spta1	-2.20074	-1.35448	-2.46989	0.0210092
Slc34a2	-2.00308	-1.25624	-2.31596	0.0104382
Mlh1	-2.12743	-3.03464	-2.75739	0.0232001
Slc43a1	-2.26394	-1.44679	-2.59377	0.0125606
Sfxn3	-2.31861	-1.74813	-2.4678	0.0107278
Tmem35	-2.42284	-1.631	-2.79598	0.0237027
Tmod1	-2.2661	-1.31687	-2.96097	0.0186658
Sepw1	-2.27442	-1.75524	-3.21395	0.0470795
Snca	-2.73185	-1.75642	-2.95464	0.0263391
Gap43	-2.84378	-1.4963	-2.60411	0.0105772
Cdh13	-3.17439	-0.847391	-2.55966	0.0102379
Hbb-b2	-3.3899	-2.04556	-2.89647	0.0344752
UPF0547	-2.7656	-3.71554	-3.47011	0.0241684
Arsk	-2.48242	-2.40434	-3.49149	0.0403107
Tgm3	-3.91971	-2.7228	-3.49755	0.035403
Fxyd4	-3.57978	-2.46516	-3.86547	0.0129553
Leg1	-3.41299	-2.45995	-4.40785	0.0305345
